# Supplementary material for: NCTC3000: a century of bacterial strain collecting leads to a rich genomic data resource
Source: Microb Genom. 2023 May 17;9(5):mgen000976. doi: 10.1099/mgen.0.000976 (PMC10272881; doi:10.1099/mgen.0.000976)
Supplement: Supplementary material 1 [file mgen-9-976-s001.xlsx]

## Sheet: PRJEB6403
NCTC	Organism	Current NCTC catalogue name	Type strain?	Sample ID	BioSample	Run1	Experiment1	Run2	Experiment2	Run3	Experiment3	Run4	Experiment4	Run5	Experiment5	SRA_accession	Assembly ID	Level	Contigs
2	Shigella flexneri	Shigella flexneri	No	3012STDY7040890	SAMEA104210769	ERR2225516	ERX2278886									ERS1869787	GCA_900457135.1	Contig	2
5	Shigella flexneri	Shigella flexneri	No	3012STDY7040891	SAMEA104210770	ERR2225517	ERX2278887									ERS1869788	GCA_900457205.1	Contig	4
13	Salmonella enterica subsp. enterica serovar Paratyphi A	Salmonella enterica subsp. enterica serotype Paratyphi A	No	3012STDY7040898	SAMEA4598418	ERR2532449	ERX2550870									ERS2419127	pending
60	Proteus mirabilis	Proteus mirabilis	No	3012STDY6628650	SAMEA4552892	ERR1954508	ERX2020104									ERS1452071	GCA_900455025.1	Contig	16
74	Salmonella enterica subsp. enterica serovar Typhimurium	Salmonella enterica subsp. enterica serotype Typhimurium	Yes	3012STDY5851774	SAMEA2580311	ERR581172	ERX539259									ERS473429	GCA_900456755.1	Contig	2
86	Escherichia coli	Escherichia coli	No	3012STDY6123379	SAMEA3446340	ERR999911	ERX1078947									ERS744791	GCA_900699165.1	Complete genome	1
92	Salmonella enterica subsp. enterica	Salmonella enterica subsp. enterica serotype Stanley	No	3012STDY6118259	SAMEA3443783	ERR987680	ERX1068938									ERS743109	GCA_900456565.1	Contig	2
96	Salmonella enterica subsp. enterica serovar Paratyphi C	Salmonella enterica subsp. enterica serotype Paratyphi C	No	3012STDY7040899	SAMEA4598419	ERR2532452	ERX2550873									ERS2419128	pending
122	Escherichia coli	Escherichia coli	No	3012STDY6496209	SAMEA4364219	ERR1787502	ERX1851225									ERS1275668	GCA_900186905.1	Complete genome	1
129	Salmonella enterica subsp. enterica	Salmonella enterica subsp. enterica serotype Newport	No	3012STDY5878078	SAMEA2634511	ERR657652	ERX613975	ERR657672	ERX613995							ERS500966	GCA_900635525.1	Complete genome	1
144	Yersinia pestis	Yersinia pestis	No	3012STDY7040900	SAMEA104210777	ERR2237803	ERX2289970									ERS1869795	GCA_900460545.1	Contig	5
160	Salmonella enterica subsp. enterica serovar Typhi	Salmonella enterica subsp. enterica serotype Typhi	No	3012STDY7040901	SAMEA4598420	ERR2532453	ERX2550874									ERS2419129	pending
196	Micrococcus luteus	Micrococcus luteus	No	3012STDY7150265	SAMEA104398255	ERR3253077	ERX3279881	ERR3253092	ERX3279896							ERS2016197	pending
204	Klebsiella pneumoniae	Klebsiella pneumoniae sensu stricto	No	3012STDY6196511	SAMEA3529254	ERR1140973	ERX1219822									ERS836403	GCA_900452165.1	Contig	4
232	Morganella morganii	Morganella morganii	No	3012STDY6628647	SAMEA4552889	ERR1954505	ERX2020101									ERS1452068	GCA_900453135.1	Contig	6
235	Morganella morganii	Morganella morganii	Yes	3012STDY5906014	SAMEA2665114	ERR676885	ERX631852	ERR663935	ERX620211							ERS513125	GCA_900635025.1	Complete genome	1
243	Klebsiella aerogenes	Klebsiella aerogenes	No	3012STDY6628648	SAMEA4552890	ERR1954506	ERX2020102									ERS1452069	GCA_900451285.1	Contig	2
275	Clostridium sporogenes	Clostridium sporogenes	No	3012STDY6632827	SAMEA4556065	ERR2125614	ERX2182466									ERS1455244	GCA_900447115.1	Contig	2
276	Clostridium sporogenes	Clostridium sporogenes	No	3012STDY6632826	SAMEA4556064	ERR2125613	ERX2182465									ERS1455243	pending
279	Clostridium tetani	Clostridium tetani	Yes	3012STDY6606161	SAMEA4521466	ERR1911789	ERX1972269									ERS1420645	pending
358	Mycolicibacterium duvalii	Mycobacterium duvalii	Yes	3012STDY7002025	SAMEA3470055	ERR2532083	ERX2550512									ERS2402866	pending
370	Enterococcus faecalis	Enterococcus faecalis	No	3012STDY6345028	SAMEA3879483	ERR1407350	ERX1478589									ERS1066617	GCA_900447745.1	Contig	2
380	Corynebacterium diphtheriae bv. mitis	Corynebacterium diptheriae var mitis	No	3012STDY7122766	SAMEA104338380	ERR2432869	ERX2452448									ERS1963358	GCA_900461215.1	Contig	2
401	Proteus vulgaris	Proteus vulgaris	No	3012STDY6628649	SAMEA4552891	ERR1954507	ERX2020103									ERS1452070	GCA_900455035.1	Contig	9
404	Kurthia zopfii	Kurthia zopfii	No	3012STDY6712513	SAMEA80445418	ERR2125734	ERX2182586									ERS1545375	GCA_900637935.1	Complete genome	1
418	Klebsiella aerogenes	Klebsiella pneumoniae	No	3012STDY6099044	SAMEA3368254	ERR972341	ERX1049318	ERR968266	ERX1045244							ERS715397	GCA_900635995.1	Complete genome	4
450	Streptomyces albus	streptomyces upcotii	No	3012STDY6733929	SAMEA101159668	ERR2125767	ERX2182619									ERS1572994	pending
452	Bordetella bronchiseptica	Bordetella bronchiseptica	Yes	3012STDY6396509	SAMEA53434168	ERR1813529	ERX1876066									ERS1509360	GCA_900445725.1	Contig	2
454	Bordetella bronchiseptica	Bordetella bronchiseptica	No	3012STDY6628657	SAMEA4598434	ERR2532416	ERX2550837									ERS2419143	pending
500	Clostridium tetanomorphum	Clostridium tetanomorphum	No	3012STDY7103850	SAMEA104318158	ERR2432896	ERX2452475									ERS1943136	GCA_900461245.1	Contig	11
503	Hathewaya histolytica	Clostridium histolyticum	Yes	3012STDY6383822	SAMEA3919786	ERR1456744	ERX1527222									ERS1106920	GCA_901482605.1	Complete genome	1
506	Paraclostridium bifermentans	Clostridium bifermentans	No	3012STDY6632830	SAMEA4556068	ERR2125617	ERX2182469									ERS1455247	pending
507	Lacrimispora sphenoides	Clostridium sphenoides	Yes	3012STDY6481860	SAMEA44518168	ERR1802399	ERX1866130									ERS1497472	GCA_900461315.1	Contig	3
528	Clostridium perfringens	Clostridium perfringens	No	3012STDY6637051	SAMEA4589015	ERR2532020	ERX2550449									ERS2409736	pending
534	Clostridium sporogenes	Clostridium sporogenes	No	3012STDY6632837	SAMEA4556075	ERR2125620	ERX2182472									ERS1455254	GCA_900461095.1	Contig	13
539	Clostridium tetani	Clostridium tetani	No	3012STDY6632836	SAMEA4556074	ERR2125619	ERX2182471									ERS1455253	GCA_900461425.1	Contig	3
540	Clostridium tetani	Clostridium tetani	No	3012STDY6667054	SAMEA37375918	ERR2125692	ERX2182544									ERS1487949	GCA_900447145.1	Contig	2
541	Clostridium tertium	Clostridium tertium	Yes	3012STDY6593598	SAMEA4504041	ERR1892122	ERX1952620									ERS1403220	pending
543	Clostridium tetanomorphum	Clostridium tetanomorphum	Yes	3012STDY6649825	SAMEA24559168	ERR2125641	ERX2182493									ERS1470860	pending
570	Yersinia pestis	Yersinia pestis	No	3012STDY7184656	SAMEA104398214	ERR2532120	ERX2550549									ERS2016156	pending
600	Streptomyces horton	Streptomyces sp.	No	3012STDY7388899	SAMEA5877060	ERR3500072	ERX3521325	ERR3500073	ERX3521326							ERS3665527	pending
611	Micrococcus luteus	Micrococcus luteus	No	3012STDY7122753	SAMEA104338377	ERR2432913	ERX2452492	ERR2392193	ERX2432996							ERS1963355	pending
618	Salmonella enterica	Salmonella enterica subsp. enterica serotype Enteritidis	No	3012STDY6408897	SAMEA4557831	ERR1749763	ERX1818943									ERS1457010	GCA_900456295.1	Contig	2
624	Brucella abortus	Brucella abortus	No	3012STDY7122778	SAMEA104338390	ERR2432879	ERX2452458									ERS1963368	GCA_900446015.1	Contig	3
630	Rhodococcus rhodochrous	Nocardia farcinia	No	3012STDY6719842	SAMEA87355168	ERR2125768	ERX2182620									ERS1554588	GCA_900455745.1	Contig	2
737	Cutibacterium acnes	Propionibacterium acnes	Yes	3012STDY6768366	SAMEA4598716	ERR2532429	ERX2550850									ERS2419424	pending
764	Corynebacterium striatum	Corynebacterium striatum	Yes	3012STDY6606167	SAMEA4521472	ERR1911794	ERX1972274									ERS1420651	GCA_900447675.1	Contig	3
775	Enterococcus faecalis	Enterococcus faecalis	Yes	3012STDY6295008	SAMEA3856678	ERR1354180	ERX1425655									ERS1043812	GCA_900447895.1	Contig	51
779	Salmonella enterica subsp. enterica serovar Typhi	Salmonella enterica subsp. enterica serotype Typhi	No	3012STDY7184653	SAMEA104398211	ERR2528461	ERX2547342									ERS2016153	GCA_900456785.1	Contig	40
786	Salmonella enterica subsp. enterica serovar Typhi	Salmonella enterica subsp. enterica serotype Typhi	No	3012STDY7184654	SAMEA104398212	ERR2528462	ERX2547343	ERR2532125	ERX2550554							ERS2016154	pending
912	Pseudomonas putida	Pseudomonas putida	No	3012STDY6350708	SAMEA3881050	ERR1407365	ERX1478604									ERS1068184	GCA_900455605.1	Contig	3
934	Corynebacterium segmentosum	corynebacterium segmentosum	No	3012STDY6667056	SAMEA37377418	ERR2125693	ERX2182545									ERS1487951	GCA_900637825.1	Complete genome	1
946	Mycobacteroides chelonae	Mycobacterium chelonae subsp. chelonae	Yes	3012STDY6447007	SAMEA4040023	ERR1674571	ERX1744623									ERS1211133	GCA_900637115.1	Complete genome	1
949	Corynebacterium kutscheri	Corynebacterium kutscheri	Yes	3012STDY6593602	SAMEA4504045	ERR1892103	ERX1952601									ERS1403224	GCA_900637565.1	Complete genome	1
962	Bacillus licheniformis	Bacillus licheniformis	No	3012STDY6667039	SAMEA37366168	ERR2125679	ERX2182531									ERS1487936	GCA_900445385.1	Contig	28
963	Macrococcus caseolyticus	Micrococcus lylae	No	3012STDY6651989	SAMEA26386168	ERR2125648	ERX2182500									ERS1473296	GCA_900453015.1	Contig	2
1068	Paenibacillus macerans	Paenibacillus macerans	No	3012STDY6651983	SAMEA26381668	ERR2125643	ERX2182495									ERS1473290	pending
1070	Actinomadura madurae	Actinomadura madurae	No	3012STDY6719851	SAMEA87361918	ERR2125772	ERX2182624									ERS1554597	pending
1080	Streptococcus viridans	streptococcus sp. viridans type	No	3012STDY6201384	SAMEA3539717	ERR1173486	ERX1246915									ERS846866	GCA_900460105.1	Contig	2
1093	Escherichia coli	Escherichia coli	No	3012STDY6356406	SAMEA4537266	ERR1731817	ERX1801745									ERS1436445	GCA_900448115.1	Contig	4
1101	Yersinia pseudotuberculosis	Yersinia pseudotuberculosis	No	3012STDY6944362	SAMEA104200658	ERR2177087	ERX2233450									ERS1859676	GCA_900460645.1	Contig	6
1103	Yersinia pseudotuberculosis	Yersinia pseudotuberculosis	No	3012STDY6944361	SAMEA104200659	ERR2177086	ERX2233449									ERS1859677	GCA_900460735.1	Contig	7
1224	Erysipelothrix rhusiopathiae	Erysipelothrix rhusiopathiae	No	3012STDY7150269	SAMEA104398277	ERR3253078	ERX3279882	ERR3253093	ERX3279897							ERS2016219	pending
1265	Clostridium perfringens	Clostridium perfringens	No	3012STDY6705157	SAMEA3469684	ERR2532038	ERX2550467									ERS2402843	pending
1341	Paraclostridium bifermentans	Clostridium bifermentans	No	3012STDY6632834	SAMEA4556072	ERR2125618	ERX2182470									ERS1455251	pending
1347	Comamonas terrigena	Comamonas terrigena	No	3012STDY6944366	SAMEA104200663	ERR2177090	ERX2233453	ERR2177095	ERX2233458	ERR2195671	ERX2251694					ERS1859681	pending
1377	Serratia marcescens	Serratia marcescens	No	3012STDY6637042	SAMEA4589008	ERR2532014	ERX2550443									ERS2409729	pending
1386	Corynebacterium kutscheri	Corynebacterium kutscheri	No	3012STDY6435336	SAMEA4028429	ERR1599921	ERX1670488									ERS1199539	pending
1406	Lactobacillus plantarum	Lactobacillus plantarum	No	3012STDY6733937	SAMEA4598454	ERR2532427	ERX2550848									ERS2419163	pending
1407	Lactobacillus plantarum	lactobacillus odontolyticus	No	3012STDY7122771	SAMEA104338385	ERR2432875	ERX2452454									ERS1963363	GCA_900618215.1	Contig	14
1478	Brucella abortus	Brucella abortus	No	3012STDY7122779	SAMEA104338391	ERR2432880	ERX2452459									ERS1963369	GCA_900446045.1	Contig	2
1542	Mycolicibacterium fortuitum	Mycobacterium fortuitum	No	3012STDY6667040	SAMEA37366918	ERR2125680	ERX2182532									ERS1487937	GCA_900453945.1	Contig	8
1621	Rhodococcus hoagii	Rhodococcus hoagii	Yes	3012STDY6439500	SAMEA4030734	ERR1612407	ERX1682796									ERS1201844	GCA_900455845.1	Contig	3
1631	Kocuria varians	Kocuria varians	No	3012STDY6649829	SAMEA4598436	ERR2532420	ERX2550841									ERS2419145	pending
1659	Haemophilus haemoglobinophilus	Haemophilus haemoglobinophilus	Yes	3012STDY6474710	SAMEA4076724	ERR1766248	ERX1831817									ERS1247834	GCA_900450725.1	Contig	2
1688	Burkholderia pseudomallei	Burkholderia pseudomallei	No	3012STDY7040906	SAMEA104210780	ERR2274869	ERX2326251									ERS1869798	pending
1704	Bordetella bronchiseptica	Bordetella bronchiseptica	No	3012STDY6637043	SAMEA4589009	ERR2532015	ERX2550444									ERS2409730	pending
1803	Staphylococcus aureus	Staphylococcus aureus	No	3012STDY6288585	SAMEA3724096	ERR1351129	ERX1422653									ERS1031245	GCA_900636695.1	Complete genome	1
1934	Nocardia otitidiscaviarum	Nocardia otitidiscaviarum	Yes	3012STDY6828821	SAMEA103980426	ERR2125847	ERX2182699									ERS1669594	GCA_900454305.1	Contig	8
1935	Nocardia farcinica	Nocardia asteroides	No	3012STDY6733949	SAMEA101172418	ERR2125777	ERX2182629	ERR2125806	ERX2182658							ERS1573011	GCA_900683605.2	Contig	7
1936	Klebsiella pneumoniae	Klebsiella pneumoniae subsp. rhinoscleromatis	No	3012STDY6112225	SAMEA3400773	ERR980636	ERX1057508									ERS736957	GCA_900451725.1	Contig	2
1937	Comamonas terrigena	Comamonas terrigena	Yes	3012STDY6408899	SAMEA4557833	ERR1749765	ERX1818945									ERS1457012	GCA_900461435.1	Contig	4
2218	Streptococcus pyogenes	Streptococcus pyogenes	No	3012STDY6201385	SAMEA3539718	ERR1173487	ERX1246916									ERS846867	GCA_900459865.1	Contig	2
2275	Mycobacterium marinum	Mycobacterium marinum	Yes	3012STDY6496195	SAMEA4364205	ERR1787523	ERX1851246									ERS1275654	pending
2366	Streptococcus pyogenes	Streptococcus pyogenes	No	3012STDY6255787	SAMEA3649028	ERR1246946	ERX1318884									ERS956177	GCA_900460035.1	Contig	2
2400	Enterococcus faecalis	Enterococcus faecalis	No	3012STDY6331021	SAMEA53420668	ERR2532356	ERX2550777									ERS1509342	pending
2544	Clostridium perfringens	Clostridium perfringens	Yes	3012STDY6383823	SAMEA3919787	ERR1456745	ERX1527223									ERS1106921	pending
2599	Bacillus cereus	Bacillus cereus	Yes	3012STDY6263035	SAMEA3672888	ERR1274832	ERX1346420									ERS980037	GCA_900445355.1	Contig	15
2610	Bacillus circulans	Bacillus circulans	Yes	3012STDY6439501	SAMEA4030735	ERR1599941	ERX1670508									ERS1201845	GCA_900445325.1	Contig	28
2611	Brevibacillus brevis	Brevibacillus brevis	Yes	3012STDY6420673	SAMEA4007825	ERR1562472	ERX1633228									ERS1178935	GCA_900637055.1	Complete genome	1
2665	Micrococcus luteus NCTC 2665	Micrococcus luteus	Yes	3012STDY6324644	SAMEA3867442	ERR1377171	ERX1448297									ERS1054576	GCA_900475555.1	Complete genome	1
2669	Staphylococcus aureus	Staphylococcus aureus	No	3012STDY6148141	SAMEA3505358	ERR1036239	ERX1114973									ERS812507	GCA_900457975.1	Contig	2
2676	Kocuria rosea	Kocuria rosea	No	3012STDY6667052	SAMEA37374418	ERR2125691	ERX2182543									ERS1487947	GCA_900631605.1	Complete genome	1
2705	Enterococcus faecalis	Enterococcus faecalis	No	3012STDY6345029	SAMEA3879484	ERR1407367	ERX1478606									ERS1066618	GCA_900447885.1	Contig	3
2771	Pasteurella multocida	Pasteurella multocida	No	3012STDY6637041	SAMEA4589007	ERR2532013	ERX2550442									ERS2409728	pending
2837	Clostridium perfringens	Clostridium perfringens	No	3012STDY6447002	SAMEA4040483	ERR1656459	ERX1726777									ERS1211593	GCA_900478015.1	Complete genome	1
2891	Mycolicibacterium fortuitum	Mycobacterium fortuitum	No	3012STDY6651985	SAMEA26383168	ERR2125645	ERX2182497									ERS1473292	pending
2902	Comamonas kerstersii	vibrio alcaligenes	No	3012STDY7069299	SAMEA4598501	ERR2532459	ERX2550880									ERS2419210	pending
2909	Clostridium cochlearium	Clostridium cochlearium	No	3012STDY6632838	SAMEA4556076	ERR2125621	ERX2182473									ERS1455255	GCA_900446985.1	Contig	2
2917	Clostridium tertium	Clostridium tertium	No	3012STDY6895529	SAMEA3470828	ERR2532096	ERX2550525									ERS2402942	pending
2949	Lactobacillus acidophilus	Lactobacillus acidophilus	No	3012STDY7150275	SAMEA104398256	ERR3253080	ERX3279884	ERR3253095	ERX3279899							ERS2016198	pending
2966	Shigella dysenteriae	Shigella dysenteriae	No	3012STDY7089571	SAMEA104307691	ERR2262583	ERX2314309									ERS1932669	GCA_900618165.1	Contig	26
3046	Salmonella sp. NCTC 3046	Salmonella sp.	No	3012STDY6118242	SAMEA3443766	ERR987663	ERX1068921									ERS743092	GCA_902109445.1	Contig	2
3072	Salmonella enterica	Salmonella enterica subsp. enterica serotype Anatum	No	3012STDY6408898	SAMEA4557832	ERR1749764	ERX1818944									ERS1457011	GCA_900456165.1	Contig	2
3165	Streptococcus gordonii	Streptococcus gordonii	No	3012STDY6279164	SAMEA3714881	ERR1344889	ERX1416461									ERS1022030	GCA_900475385.1	Complete genome	1
3166	Streptococcus viridans	streptococcus sp. viridans type	No	3012STDY6196527	SAMEA3529270	ERR1156418	ERX1229944									ERS836419	GCA_900636365.1	Complete genome	1
3168	Streptococcus sanguinis	Streptococcus sanguinis	No	3012STDY6255788	SAMEA3649029	ERR1246947	ERX1318885									ERS956178	GCA_900636505.1	Complete genome	1
3180	Clostridium perfringens	Clostridium perfringens	No	3012STDY6705158	SAMEA3469685	ERR2532039	ERX2550468									ERS2402844	pending
3182	Clostridium perfringens	Clostridium perfringens	No	3012STDY6439499	SAMEA4030733	ERR1599940	ERX1670507									ERS1201843	GCA_900447075.1	Contig	4
3191	Neisseria flavescens	Neisseria flavescens	No	3012STDY6628656	SAMEA4598433	ERR2532415	ERX2550836									ERS2419142	pending
3224	Corynebacterium bovis	Corynebacterium bovis	Yes	3012STDY6593599	SAMEA4504042	ERR2125652	ERX2182504	ERR2125826	ERX2182678	ERR1892123	ERX1952621					ERS1403221	pending
3233	Achromobacter denitrificans	Achromobacter sp.	No	3012STDY6944374	SAMEA104200671	ERR2180698	ERX2237029									ERS1859689	GCA_900444685.1	Contig	58
3236	Streptomyces somaliensis	Streptomyces somaliensis	No	3012STDY6828804	SAMEA103980409	ERR2125833	ERX2182685									ERS1669577	pending
3279	Klebsiella aerogenes	Klebsiella aerogenes	No	3012STDY6263021	SAMEA3672882	ERR1274827	ERX1346415									ERS980031	GCA_901482715.1	Contig	5
3324	Paenibacillus alvei	Paenibacillus alvei	Yes	3012STDY7002022	SAMEA3470052	ERR2532081	ERX2550510									ERS2402863	pending
3359	Streptococcus pyogenes	Streptococcus pyogenes	No	3012STDY7103878	SAMEA104318186	ERR2503150	ERX2522393									ERS1943164	pending
3372	Neisseria meningitidis	Neisseria meningitidis	No	3012STDY7089567	SAMEA104307687	ERR2262579	ERX2314305									ERS1932665	GCA_900638575.1	Complete genome	1
3438	Avibacterium volantium	Avibacterium volantium	Yes	3012STDY5994430	SAMEA2822162	ERR759474	ERX704104									ERS569353	GCA_900635775.1	Complete genome	1
3450	Corynebacterium pseudotuberculosis	Corynebacterium pseudotuberculosis	Yes	3012STDY6934487	SAMEA104102023	ERR2171924	ERX2228367									ERS1765916	pending
3529	Corynebacterium diphtheriae	Corynebacterium diphtheriae	No	3012STDY7103889	SAMEA104318197	ERR2496359	ERX2515600									ERS1943175	GCA_900638705.1	Complete genome	1
3571	Yersinia pseudotuberculosis	Yersinia pseudotuberculosis	No	3012STDY6293108	SAMEA3729943	ERR1354169	ERX1425644									ERS1037092	GCA_900636705.1	Complete genome	1
3605	Brucella abortus	Brucella abortus	No	3012STDY7122780	SAMEA104338392	ERR2432881	ERX2452460									ERS1963370	GCA_900446025.1	Contig	2
3610	Bacillus subtilis	Bacillus subtilis	Yes	3012STDY5813088	SAMEA2498479	ERR581145	ERX539232	ERR581146	ERX539233	ERR581147	ERX539234					ERS450002	GCA_900445475.1	Contig	16
3622	Moraxella catarrhalis	Moraxella (branhamella) catarrhalis	No	3012STDY6628653	SAMEA4552895	ERR2125610	ERX2182462									ERS1452074	GCA_900453095.1	Contig	8
3655	Corynebacterium kutscheri	Corynebacterium kutscheri	No	3012STDY6667048	SAMEA37372168	ERR2125688	ERX2182540									ERS1487944	GCA_900637815.1	Complete genome	1
3656	Neisseria flavescens	Neisseria flavescens	No	3012STDY6628654	SAMEA4598432	ERR2532414	ERX2550835									ERS2419141	pending
3709	Burkholderia mallei	Burkholderia mallei	No	3012STDY7184648	SAMEA104398206	ERR2508255	ERX2527710									ERS2016148	GCA_900446235.1	Contig	17
3750	Staphylococcus aureus	Staphylococcus aureus	No	3012STDY6178280	SAMEA3504577	ERR1124224	ERX1203423									ERS811726	GCA_900457935.1	Contig	3
3756	Pseudomonas fluorescens	Pseudomonas fluorescens	No	3012STDY6944367	SAMEA104200664	ERR2180692	ERX2237023									ERS1859682	GCA_900455485.1	Contig	2
3761	Staphylococcus aureus	Staphylococcus aureus	No	3012STDY6178281	SAMEA3504578	ERR1124225	ERX1203424									ERS811727	GCA_900474675.1	Complete genome	1
3804	Serratia marcescens	Serratia marcescens	No	3012STDY7184625	SAMEA104398184	ERR2528457	ERX2547338									ERS2016126	pending
3858	Streptococcus uberis	Streptococcus uberis	Yes	3012STDY6331022	SAMEA3871780	ERR1377196	ERX1448322									ERS1058914	GCA_900475595.1	Complete genome	1
4001	Streptococcus pyogenes	Streptococcus pyogenes	No	3012STDY6218548	SAMEA3594360	ERR1210822	ERX1283064									ERS901509	GCA_900475105.1	Complete genome	1
4101	uncultured Avibacterium sp.	Avibacterium endocarditidis	No	3012STDY6733940	SAMEA101165668	ERR2125792	ERX2182644									ERS1573002	GCA_900851255.1	Contig	19
4103	Moraxella catarrhalis	Moraxella (branhamella) catarrhalis	No	3012STDY6628655	SAMEA4552896	ERR2125611	ERX2182463									ERS1452075	GCA_900453075.1	Contig	2
4133	Staphylococcus warneri	Staphylococcus epidermidis	No	3012STDY6148142	SAMEA3505359	ERR1046586	ERX1126877									ERS812508	GCA_900636255.1	Complete genome	1
4136	Staphylococcus aureus	Staphylococcus aureus	No	3012STDY6191361	SAMEA3518005	ERR1140955	ERX1219804									ERS825154	GCA_900458065.1	Contig	2
4137	Staphylococcus aureus	Staphylococcus aureus	No	3012STDY6178282	SAMEA3504579	ERR1124226	ERX1203425									ERS811728	GCA_900635305.1	Complete genome	1
4162	Actinomadura pelletieri	Actinomadura pelletieri	Yes	3012STDY6795421	SAMEA3470834	ERR2532049	ERX2550478									ERS2402948	pending
4163	Staphylococcus aureus	Staphylococcus aureus	No	3012STDY6191362	SAMEA3518006	ERR1140956	ERX1219805									ERS825155	GCA_900635505.1	Complete genome	1
4168	Escherichia coli	Escherichia coli	No	3012STDY6211432	SAMEA3572437	ERR1210801	ERX1283043									ERS879586	GCA_900450515.1	Contig	6
4169	Escherichia coli	Escherichia coli	No	3012STDY6123380	SAMEA3446341	ERR999912	ERX1078948									ERS744792	GCA_900449475.1	Contig	7
4174	Escherichia coli	Escherichia coli	No	3012STDY6259387	SAMEA3662915	ERR1254183	ERX1325792									ERS970064	GCA_900450385.1	Contig	13
4189	Actinobacillus lignieresii	Actinobacillus lignieresii	Yes	3012STDY6542271	SAMEA4384238	ERR1802412	ERX1866143									ERS1295687	GCA_900444945.1	Contig	2
4191	Actinobacillus lignieresii	Actinobacillus lignieresii	No	3012STDY6667044	SAMEA37369918	ERR2125684	ERX2182536									ERS1487941	GCA_900444935.1	Contig	2
4199	Proteus mirabilis	Proteus mirabilis	No	3012STDY6045988	SAMEA3222067	ERR902072	ERX981461	ERR871734	ERX951335	ERR772452	ERX715331					ERS647568	GCA_900635965.1	Complete genome	1
4219	Rhodococcus hoagii	Rhodococcus equi	No	3012STDY6934469	SAMEA104102005	ERR2225524	ERX2278894									ERS1765898	pending
4276	Staphylococcus haemolyticus	Staphylococcus warneri	No	3012STDY7002029	SAMEA3470204	ERR2532086	ERX2550515									ERS2402869	pending
4285	Kocuria varians	Kocuria varians	No	3012STDY7184640	SAMEA104398198	ERR2580784	ERX2597849									ERS2016140	pending
4444	Salmonella enterica subsp. enterica	Salmonella enterica subsp. enterica serotype Enteritidis	Yes	3012STDY5906015	SAMEA2665115	ERR663936	ERX620212									ERS513126	GCA_900456495.1	Contig	2
4450	Escherichia coli	Escherichia coli	No	3012STDY6201381	SAMEA3539714	ERR1173483	ERX1246912									ERS846863	GCA_901482675.2	Contig	9
4523	Streptomyces griseus	Streptomyces griseus	No	3012STDY6828805	SAMEA103980410	ERR2125834	ERX2182686									ERS1669578	pending
4524	Mycolicibacterium senegalense	Mycobacterium farcinogenes subsp. senegalense	No	3012STDY6944380	SAMEA104200680	ERR2187906	ERX2244025									ERS1859698	GCA_900454115.1	Contig	3
4525	Streptomyces hominis	Streptomyces hominis	No	3012STDY6680702	SAMEA50769418	ERR2125730	ERX2182582									ERS1505807	pending
4557	Glaesserella parasuis	Haemophilus parasuis	Yes	3012STDY6474712	SAMEA4076726	ERR1766250	ERX1831819									ERS1247836	GCA_900450925.1	Contig	2
4590	Neisseria pharyngis	Neisseria pharyngis	No	3012STDY6712512	SAMEA80444668	ERR2125733	ERX2182585									ERS1545374	pending
4591	Neisseria pharyngis	Neisseria maccae	No	3012STDY6733941	SAMEA101166418	ERR2125791	ERX2182643									ERS1573003	pending
4635	Proteus vulgaris	Proteus vulgaris	No	3012STDY6628646	SAMEA4552888	ERR1954504	ERX2020100									ERS1452067	pending
4656	Corynebacterium pseudotuberculosis	Corynebacterium pseudotuberculosis	No	3012STDY6362597	SAMEA3893442	ERR1424486	ERX1495068									ERS1080576	GCA_901482545.1	Complete genome	1
4669	Streptococcus dysgalactiae subsp. dysgalactiae	Streptococcus dysgalactiae subsp. dysgalactiae	No	3012STDY6201386	SAMEA3539719	ERR1173488	ERX1246917									ERS846868	GCA_900635345.1	Complete genome	1
4670	Streptococcus dysgalactiae subsp. dysgalactiae	Streptococcus dysgalactiae subsp. dysgalactiae	No	3012STDY6293096	SAMEA3729933	ERR1354159	ERX1425634									ERS1037082	GCA_900459205.1	Contig	4
4671	Streptococcus dysgalactiae	Streptococcus dysgalactiae subsp. dysgalactiae	No	3012STDY6201387	SAMEA3539720	ERR1173489	ERX1246918									ERS846869	GCA_900459135.1	Contig	3
4672	Streptococcus uberis	Streptococcus uberis	No	3012STDY6201388	SAMEA3539721	ERR1173490	ERX1246919									ERS846870	GCA_900460135.1	Contig	3
4673	Streptococcus uberis	Streptococcus uberis	No	3012STDY6201389	SAMEA3539722	ERR1173491	ERX1246920									ERS846871	GCA_900459985.1	Contig	3
4674	Streptococcus uberis	Streptococcus uberis	No	3012STDY6406190	SAMEA3956095	ERR1543224	ERX1613989									ERS1143229	GCA_900475695.1	Complete genome	1
4675	Streptococcus equi subsp. zooepidemicus	Streptococcus equi subsp. zooepidemicus	No	3012STDY6211433	SAMEA3572439	ERR1210802	ERX1283044									ERS879588	GCA_901542385.1	Complete genome	1
4676	Streptococcus equi subsp. zooepidemicus	Streptococcus equi subsp. zooepidemicus	Yes	3012STDY6406191	SAMEA3956096	ERR1543225	ERX1613990									ERS1143230	GCA_900459475.1	Contig	2
4678	Streptococcus porcinus	Streptococcus sp.	No	3012STDY7002030	SAMEA4598802	ERR2532446	ERX2550867									ERS2419510	pending
4681	Corynebacterium pseudotuberculosis	Corynebacterium pseudotuberculosis	No	3012STDY6362599	SAMEA3893444	ERR1424487	ERX1495069									ERS1080578	GCA_901482565.1	Complete genome	1
4718	Clostridium botulinum	Clostridium putrificum	No	3012STDY7103851	SAMEA104318159	ERR2432897	ERX2452476									ERS1943137	pending
4725	Enterococcus casseliflavus	Streptococcus sp.	No	3012STDY6201390	SAMEA3539723	ERR1173492	ERX1246921									ERS846872	GCA_901542395.1	Contig	6
4743	Paenibacillus macerans	Paenibacillus macerans	No	3012STDY7150271	SAMEA104398279	ERR2532138	ERX2550567									ERS2016221	pending
4744	Bacillus subtilis	Paenibacillus polymyxa	No	3012STDY7103873	SAMEA104318181	ERR2432908	ERX2452487									ERS1943159	GCA_900454375.1	Contig	17
4821	Bacillus simplex	Bacillus carotarum	No	3012STDY6733934	SAMEA4598408	ERR2532425	ERX2550846	ERR2532426	ERX2550847							ERS2419117	pending
4822	Sporosarcina pasteurii	Sporosarcina pasteurii	Yes	3012STDY6719848	SAMEA87359668	ERR2125771	ERX2182623									ERS1554594	GCA_900457495.1	Contig	2
4823	Bacillus freudenreichii	bacillus freudenreichii	No	3012STDY6383825	SAMEA3919789	ERR1456746	ERX1527224									ERS1106923	GCA_900636945.1	Complete genome	1
4824	Bacillus lentus	Bacillus lentus	Yes	3012STDY6447008	SAMEA4040590	ERR1674572	ERX1744624									ERS1211700	GCA_900478165.1	Complete genome	1
4837	Shigella dysenteriae	Shigella dysenteriae	Yes	3012STDY7078503	SAMEA104281631	ERR2246670	ERX2298693									ERS1906609	GCA_900457215.1	Contig	18
4840	Salmonella enterica subsp. enterica serovar Poona	Salmonella enterica subsp. enterica serotype Poona	No	3012STDY5878079	SAMEA2634512	ERR657653	ERX613976									ERS500967	GCA_900478385.1	Complete genome	1
4842	Haemophilus influenzae	Haemophilus influenzae	No	3012STDY7002008	SAMEA3469690	ERR2532110	ERX2550539									ERS2402849	pending
4964	Clostridium perfringens B	Clostridium perfringens	No	3012STDY6674172	SAMEA48412168	ERR2125710	ERX2182562									ERS1502664	pending
5046	Klebsiella pneumoniae subsp. rhinoscleromatis	Klebsiella pneumoniae subsp. rhinoscleromatis	Yes	3012STDY5906016	SAMEA2665116	ERR676886	ERX631853	ERR676895	ERX631862	ERR663937	ERX620213					ERS513127	GCA_900452125.1	Contig	4
5047	Klebsiella pneumoniae	Klebsiella pneumoniae subsp. rhinoscleromatis	No	3012STDY6112224	SAMEA3400772	ERR980635	ERX1057507									ERS736956	GCA_900451805.1	Contig	6
5048	Klebsiella pneumoniae subsp. rhinoscleromatis	Klebsiella pneumoniae subsp. rhinoscleromatis	No	3012STDY6651999	SAMEA26393668	ERR2125661	ERX2182513									ERS1473306	GCA_900452135.1	Contig	4
5050	Klebsiella pneumoniae subsp. ozaenae	Klebsiella pneumoniae subsp. ozaenae	Yes	3012STDY5906017	SAMEA2665117	ERR676887	ERX631854	ERR663938	ERX620214							ERS513128	GCA_900461485.1	Contig	5
5051	Klebsiella pneumoniae	Klebsiella pneumoniae sensu stricto	No	3012STDY6148150	SAMEA3505367	ERR1046594	ERX1126885									ERS812516	GCA_900451855.1	Contig	5
5052	Klebsiella pneumoniae	Klebsiella pneumoniae subsp. ozaenae	No	3012STDY6114973	SAMEA3403044	ERR985349	ERX1066570									ERS739094	GCA_900451765.1	Contig	7
5053	Klebsiella pneumoniae	Klebsiella pneumoniae subsp. ozaenae	No	3012STDY6196513	SAMEA3529256	ERR1144973	ERX1223783									ERS836405	GCA_900452085.1	Contig	7
5054	Klebsiella pneumoniae	Klebsiella pneumoniae sensu stricto	No	3012STDY6114974	SAMEA3403045	ERR985350	ERX1066571									ERS739095	GCA_901420755.1	Contig	5
5055	Klebsiella pneumoniae	Klebsiella pneumoniae	No	3012STDY6045990	SAMEA3222069	ERR772454	ERX715333	ERR906335	ERX985623							ERS647570	GCA_900451665.1	Contig	2
5056	Klebsiella pneumoniae	Klebsiella pneumoniae	No	3012STDY6114975	SAMEA3403046	ERR985351	ERX1066572									ERS739096	GCA_900451755.1	Contig	6
5057	Klebsiella pneumoniae	Klebsiella pneumoniae sensu stricto	No	3012STDY6148151	SAMEA3505368	ERR1046595	ERX1126886									ERS812517	GCA_901421095.1	Contig	2
5061	Brucella suis	Brucella suis	No	3012STDY7103882	SAMEA104318190	ERR2432912	ERX2452491									ERS1943168	GCA_900446145.1	Contig	18
5109	Shigella dysenteriae	Shigella dysenteriae	No	3012STDY7236919	SAMEA104460781	ERR2564859	ERX2583203									ERS2078723	pending
5110	Shigella dysenteriae	Shigella dysenteriae	No	3012STDY7236920	SAMEA104460782	ERR2564860	ERX2583204									ERS2078724	pending
5163	Streptococcus pyogenes	Streptococcus pyogenes	No	3012STDY6201391	SAMEA3539724	ERR1173493	ERX1246922									ERS846873	GCA_900474645.1	Complete genome	1
5164	Streptococcus pyogenes	Streptococcus pyogenes	No	3012STDY6205724	SAMEA3542433	ERR1173494	ERX1246923									ERS849582	GCA_900474795.1	Complete genome	1
5183	Shigella sonnei	Escherichia alkalescens	No	3012STDY6944379	SAMEA4598473	ERR2532472	ERX2550893									ERS2419182	pending
5224	Trueperella pyogenes	Trueperella pyogenes	Yes	3012STDY6622180	SAMEA4535748	ERR1954488	ERX2020084									ERS1434927	GCA_900460345.1	Contig	5
5338	Streptococcus australis	Streptococcus sp.	No	3012STDY6244139	SAMEA3614271	ERR1223215	ERX1295428									ERS921420	GCA_901543175.1	Complete genome	1
5370	Streptococcus dysgalactiae subsp. equisimilis	Streptococcus dysgalactiae subsp. equisimilis	No	3012STDY6205725	SAMEA3542434	ERR1173495	ERX1246924									ERS849583	GCA_900474785.1	Complete genome	1
5371	Streptococcus dysgalactiae subsp. equisimilis	Streptococcus dysgalactiae subsp. Equisimilis	No	3012STDY6255797	SAMEA3649038	ERR1254176	ERX1325785									ERS956187	GCA_900475145.1	Complete genome	1
5385	Streptococcus pseudoporcinus	Streptococcus sp.	No	3012STDY6218549	SAMEA3594361	ERR1210823	ERX1283065									ERS901510	GCA_901542435.1	Complete genome	1
5386	Streptococcus porcinus	Streptococcus sp.	No	3012STDY6205726	SAMEA3542435	ERR1193259	ERX1266643									ERS849584	GCA_901542295.1	Contig	3
5389	Streptococcus constellatus	Streptococcus sp.	No	3012STDY6331023	SAMEA4598440	ERR2532357	ERX2550778									ERS2419149	pending
5398	Bacillus subtilis	Bacillus subtilis	No	3012STDY7388898	SAMEA104694523	ERR2651528	ERX2668018									ERS2295906	pending
5649	Rhodococcus hoagii	Rhodococcus equi	No	3012STDY7184634	SAMEA104398192	ERR2580780	ERX2597845									ERS2016134	pending
5650	Rhodococcus hoagii	Rhodococcus equi	No	3012STDY6651990	SAMEA26386918	ERR2125649	ERX2182501									ERS1473297	GCA_900455885.1	Contig	7
5655	Staphylococcus aureus	Staphylococcus aureus	No	3012STDY6173392	SAMEA3499059	ERR1100790	ERX1180324									ERS806208	GCA_900457725.1	Contig	15
5656	Staphylococcus aureus	Staphylococcus aureus	No	3012STDY6191363	SAMEA3518007	ERR1140957	ERX1219806									ERS825156	GCA_900458055.1	Contig	2
5657	Staphylococcus aureus	Staphylococcus aureus	No	3012STDY6173393	SAMEA3499060	ERR1100791	ERX1180325									ERS806209	GCA_900457985.1	Contig	2
5658	Staphylococcus aureus	Staphylococcus aureus	No	3012STDY6196522	SAMEA3529265	ERR1156413	ERX1229939									ERS836414	GCA_900458165.1	Contig	2
5660	Staphylococcus aureus	Staphylococcus aureus	No	3012STDY6173394	SAMEA3499061	ERR1100792	ERX1180326									ERS806210	GCA_900635275.1	Complete genome	1
5661	Staphylococcus aureus	Staphylococcus aureus	No	3012STDY6178279	SAMEA3504576	ERR1124223	ERX1203422									ERS811725	GCA_900636355.2	Complete genome	1
5663	Staphylococcus aureus	Staphylococcus aureus	No	3012STDY6178283	SAMEA3504580	ERR1124227	ERX1203426									ERS811729	GCA_900474695.1	Complete genome	1
5664	Staphylococcus aureus	Staphylococcus aureus	No	3012STDY6173395	SAMEA3499062	ERR1100793	ERX1180327									ERS806211	GCA_900458135.1	Contig	4
5706	Salmonella enterica subsp. enterica serovar Java	Salmonella enterica subsp. enterica serotype Java	No	3012STDY6139495	SAMEA3468845	ERR1016540	ERX1095600									ERS764442	GCA_900086565.1	Complete genome	1
5713	Salmonella enterica subsp. enterica	Salmonella enterica subsp. enterica serotype Typhimurium	No	3012STDY5878080	SAMEA2634513	ERR657654	ERX613977	ERR657673	ERX613996							ERS500968	GCA_900456465.1	Contig	2
5716	Salmonella enterica subsp. enterica serovar Stanley	Salmonella enterica subsp. enterica serotype Stanley	No	3012STDY6408900	SAMEA4557834	ERR1749766	ERX1818946									ERS1457013	GCA_900475965.1	Complete genome	1
5717	Salmonella enterica subsp. enterica serovar Heidelberg	Salmonella enterica subsp. enterica serotype Heidelberg	No	3012STDY6045999	SAMEA3222078	ERR772463	ERX715342									ERS647579	GCA_900478405.1	Complete genome	1
5722	Salmonella enterica subsp. enterica serovar Derby	Salmonella enterica subsp. enterica serotype Derby	No	3012STDY5878081	SAMEA2634514	ERR657655	ERX613978	ERR657674	ERX613997							ERS500969	GCA_900456825.1	Contig	2
5725	Salmonella enterica subsp. enterica	Salmonella enterica subsp. enterica serotype Brandenburg	No	3012STDY6408901	SAMEA4598481	ERR2532379	ERX2550800									ERS2419190	pending
5735	Salmonella enterica subsp. enterica serovar Choleraesuis	Salmonella enterica subsp. enterica serotype Choleraesuis	Yes	3012STDY7078506	SAMEA104281634	ERR2246673	ERX2298696									ERS1906612	GCA_900456705.1	Contig	3
5740	Salmonella enterica subsp. enterica serovar Thompson	Salmonella enterica subsp. enterica serotype Thompson	No	3012STDY6408902	SAMEA4557835	ERR1749767	ERX1818947									ERS1457014	GCA_900475825.1	Complete genome	1
5741	Salmonella enterica subsp. enterica	Salmonella enterica subsp. enterica	No	3012STDY6118243	SAMEA3443767	ERR987664	ERX1068922									ERS743093	GCA_900636155.1	Complete genome	1
5742	Salmonella enterica subsp. enterica	Salmonella enterica subsp. enterica serotype Virchow	No	3012STDY6045987	SAMEA3222066	ERR871733	ERX951334	ERR772451	ERX715330							ERS647567	GCA_900456715.1	Contig	2
5743	Salmonella enterica subsp. enterica serovar Oranienburg	Salmonella enterica subsp. enterica serotype Oranienburg	No	3012STDY6118244	SAMEA3443768	ERR987665	ERX1068923									ERS743094	GCA_900456605.1	Contig	2
5745	Salmonella enterica subsp. enterica	Salmonella enterica subsp. enterica serotype Bareilly	No	3012STDY6420658	SAMEA4598482	ERR2532380	ERX2550801									ERS2419191	pending
5747	Salmonella enterica subsp. enterica serovar Montevideo	Salmonella enterica subsp. enterica serotype Montevideo	No	3012STDY6420659	SAMEA4007815	ERR1554602	ERX1625358									ERS1178925	GCA_900455795.1	Contig	2
5750	Salmonella enterica subsp. enterica serovar Braenderup	Salmonella enterica subsp. enterica serotype Braenderup	No	3012STDY6139496	SAMEA3468846	ERR1025266	ERX1104138									ERS764443	GCA_900456655.1	Contig	3
5754	Salmonella enterica subsp. enterica serovar Bovismorbificans	Salmonella enterica subsp. enterica serotype Bovis-Morbificans	No	3012STDY6420660	SAMEA4007816	ERR1554603	ERX1625359									ERS1178926	GCA_900455875.1	Contig	2
5772	Salmonella enterica subsp. enterica serovar Sendai	Salmonella enterica subsp. enterica serotype Sendai	No	3012STDY6420661	SAMEA4007817	ERR1554604	ERX1625360									ERS1178927	GCA_900455915.1	Contig	2
5773	Salmonella enterica subsp. salamae	Salmonella enterica subsp. salamae serotype Dar-Es-Salaam	Yes	3012STDY5906018	SAMEA2665118	ERR663939	ERX620215									ERS513129	GCA_900635535.1	Complete genome	1
5774	Salmonella enterica	Salmonella enterica subsp. enterica serotype Panama	No	3012STDY6420662	SAMEA4007818	ERR1554607	ERX1625363									ERS1178928	GCA_900455905.1	Contig	2
5777	Salmonella enterica subsp. enterica	Salmonella enterica subsp. enterica serotype London	No	3012STDY6420663	SAMEA4598483	ERR2532381	ERX2550802									ERS2419192	pending
5778	Salmonella enterica subsp. enterica serovar Give	Salmonella enterica subsp. enterica serotype Give	No	3012STDY6420664	SAMEA4007819	ERR1554608	ERX1625364									ERS1178929	GCA_900477925.1	Complete genome	1
5780	Salmonella enterica subsp. enterica	Salmonella enterica subsp. enterica serotype Muenster	No	3012STDY6420665	SAMEA4598484	ERR2532382	ERX2550803									ERS2419193	pending
5785	Salmonella enterica	Salmonella enterica subsp. enterica serotype Newington	No	3012STDY6420666	SAMEA4007820	ERR1562467	ERX1633223	ERR1641234	ERX1711555							ERS1178930	GCA_900455775.1	Contig	2
5791	Salmonella enterica subsp. enterica serovar Aberdeen	Salmonella enterica subsp. enterica serotype Aberdeen	No	3012STDY6420667	SAMEA4007821	ERR1562468	ERX1633224									ERS1178931	GCA_900477885.1	Complete genome	1
5792	Salmonella enterica subsp. enterica	Salmonella enterica subsp. enterica serotype Poona	No	3012STDY6420668	SAMEA4598485	ERR2532383	ERX2550804									ERS2419194	pending
5793	Salmonella enterica	Salmonella sp.	No	3012STDY6045992	SAMEA3222071	ERR772456	ERX715335	ERR879361	ERX958764							ERS647572	GCA_900707005.1	Contig	3
5794	Salmonella enterica	Salmonella enterica subsp. enterica serotype Carrau	No	3012STDY6425413	SAMEA4012320	ERR1562476	ERX1633232									ERS1183430	GCA_900456205.1	Contig	3
5796	Salmonella enterica subsp. enterica	Salmonella enterica subsp. enterica serotype Hvittingfoss	No	3012STDY6425414	SAMEA4598487	ERR2532388	ERX2550809									ERS2419196	pending
5797	Salmonella enterica	Salmonella enterica subsp. enterica serotype Gaminara	No	3012STDY6425415	SAMEA4012321	ERR1588640	ERX1659286									ERS1183431	GCA_900456525.1	Contig	2
5798	Salmonella enterica subsp. enterica	Salmonella enterica subsp. enterica serotype Kirkee	No	3012STDY5878082	SAMEA2634515	ERR657656	ERX613979									ERS500970	GCA_900456435.1	Contig	2
5800	Salmonella enterica	Salmonella enterica subsp. enterica serotype Minnesota	No	3012STDY6425416	SAMEA4012322	ERR1588641	ERX1659287									ERS1183432	GCA_900456055.1	Contig	3
5801	Salmonella enterica	Salmonella enterica subsp. enterica serotype Cerro	No	3012STDY6425417	SAMEA4012323	ERR1588642	ERX1659288									ERS1183433	GCA_900456035.1	Contig	2
5866	Acinetobacter lwoffii	Acinetobacter lwoffii	Yes	3012STDY6350725	SAMEA3881066	ERR1417247	ERX1488031									ERS1068200	GCA_900699155.1	Contig	2
5867	Acinetobacter lwoffii	Acinetobacter lwoffii	No	3012STDY6680699	SAMEA50767168	ERR2125724	ERX2182576									ERS1505804	GCA_900444925.1	Contig	4
5906	Aggregatibacter aphrophilus ATCC 33389	Aggregatibacter aphrophilus	Yes	3012STDY6383836	SAMEA3919800	ERR1456753	ERX1527231									ERS1106934	GCA_900636915.1	Complete genome	1
5908	Aggregatibacter aphrophilus	Aggregatibacter aphrophilus	No	3012STDY6628645	SAMEA4552887	ERR1954503	ERX2020099									ERS1452066	GCA_900445195.1	Contig	6
5920	Enterobacter cloacae	Enterobacter cloacae	No	3012STDY6637029	SAMEA4588996	ERR2532004	ERX2550433									ERS2409717	pending
5923	Yersinia pestis	Yersinia pestis	Yes	3012STDY7078500	SAMEA104281628	ERR2246667	ERX2298690									ERS1906606	GCA_900460465.1	Contig	12
5924	Yersinia pestis	Yersinia pestis	No	3012STDY7184657	SAMEA104398215	ERR2528463	ERX2547344	ERR2532126	ERX2550555							ERS2016157	pending
5934	Escherichia coli	Escherichia coli	No	3012STDY6050603	SAMEA3251422	ERR879383	ERX958786									ERS659568	GCA_900635895.1	Complete genome	1
5952	Bordetella parapertussis	Bordetella parapertussis	Yes	3012STDY6649818	SAMEA24553918	ERR2125630	ERX2182482									ERS1470853	GCA_900445785.1	Contig	2
5957	Enterococcus faecalis	Enterococcus faecalis	No	3012STDY6439515	SAMEA4598423	ERR2532401	ERX2550822									ERS2419132	pending
5968	Streptococcus sp. NCTC 5968	Streptococcus sp.	No	3012STDY6205727	SAMEA3542436	ERR1193260	ERX1266644									ERS849585	GCA_902109505.1	Contig	3
5969	Streptococcus dysgalactiae subsp. equisimilis	Streptococcus dysgalactiae subsp. equisimilis	No	3012STDY6244140	SAMEA3614272	ERR1223221	ERX1295434									ERS921421	GCA_901543185.1	Contig	2
6005	Bacillus megaterium	Bacillus megaterium	No	3012STDY6350709	SAMEA3881051	ERR1407366	ERX1478605									ERS1068185	GCA_900445445.1	Contig	4
6016	Salmonella enterica	Salmonella enterica subsp. enterica serotype Rubislaw	No	3012STDY6425418	SAMEA4012324	ERR1588643	ERX1659289									ERS1183434	GCA_900456015.1	Contig	5
6017	Salmonella enterica subsp. enterica	Salmonella enterica subsp. enterica serotype Abony	No	3012STDY5878083	SAMEA2634516	ERR657657	ERX613980	ERR660552	ERX616873							ERS500971	GCA_900635515.1	Complete genome	1
6020	Salmonella enterica	Salmonella enterica subsp. enterica serotype Telaviv	No	3012STDY6425419	SAMEA4012325	ERR1588644	ERX1659290									ERS1183435	GCA_900456085.1	Contig	6
6022	Salmonella enterica	Salmonella enterica subsp. enterica serotype Saintpaul	No	3012STDY6420669	SAMEA4007822	ERR1562469	ERX1633225									ERS1178932	GCA_900455805.1	Contig	4
6023	Salmonella enterica subsp. enterica	Salmonella enterica subsp. enterica serotype Meleagridis	No	3012STDY6420670	SAMEA4598486	ERR2532384	ERX2550805									ERS2419195	pending
6024	Salmonella enterica subsp. enterica	Salmonella enterica subsp. enterica serotype Sandiego	Yes	3012STDY5906019	SAMEA2665119	ERR676888	ERX631855	ERR663940	ERX620216							ERS513130	GCA_900456405.1	Contig	2
6026	Salmonella enterica subsp. enterica serovar Bredeney	Salmonella enterica subsp. enterica serotype Bredeney	No	3012STDY6435357	SAMEA4028446	ERR1743955	ERX1813161	ERR1599936	ERX1670503							ERS1199556	GCA_900478205.1	Complete genome	1
6086	Salmonella enterica subsp. enterica serovar Havana	Salmonella enterica subsp. enterica serotype Havana	No	3012STDY6045993	SAMEA3222072	ERR772457	ERX715336									ERS647573	GCA_900635855.1	Complete genome	1
6131	Staphylococcus aureus	Staphylococcus aureus	No	3012STDY6173396	SAMEA3499063	ERR1100794	ERX1180328	ERR1173472	ERX1246901							ERS806212	GCA_900636395.1	Complete genome	1
6133	Staphylococcus aureus	Staphylococcus aureus	No	3012STDY6173397	SAMEA3499065	ERR1109312	ERX1188843									ERS806214	GCA_900457915.1	Contig	2
6134	Staphylococcus aureus	Staphylococcus aureus	No	3012STDY6173398	SAMEA3499066	ERR1109313	ERX1188844									ERS806215	GCA_900457925.1	Contig	5
6135	Staphylococcus aureus	Staphylococcus aureus	No	3012STDY6178284	SAMEA3504581	ERR1124228	ERX1203427									ERS811730	GCA_900457955.1	Contig	2
6136	Staphylococcus aureus	Staphylococcus aureus	No	3012STDY6178285	SAMEA3504582	ERR1124229	ERX1203428									ERS811731	GCA_900474715.1	Complete genome	1
6137	Staphylococcus aureus	Staphylococcus aureus	No	3012STDY6173399	SAMEA3499076	ERR1109316	ERX1188847									ERS806225	GCA_900457835.1	Contig	2
6175	Streptococcus agalactiae	Streptococcus agalactiae	No	3012STDY6293097	SAMEA3729934	ERR1354160	ERX1425635									ERS1037083	GCA_900459015.1	Contig	3
6176	Streptococcus equi subsp. zooepidemicus	Streptococcus equi subsp zooepidemicus	No	3012STDY6267529	SAMEA3696439	ERR1305745	ERX1377368									ERS1003588	GCA_900475295.1	Complete genome	1
6179	Streptococcus dysgalactiae subsp. equisimilis	streptococcus equisimilis	No	3012STDY6244141	SAMEA3614273	ERR1223231	ERX1295444									ERS921422	GCA_900475185.1	Complete genome	1
6180	Streptococcus equi subsp. zooepidemicus	Streptococcus equi subsp. zooepidemicus	No	3012STDY6331033	SAMEA3871788	ERR1397209	ERX1468468									ERS1058922	GCA_900636805.1	Complete genome	1
6181	Streptococcus dysgalactiae subsp. equisimilis	streptococcus equisimilis	No	3012STDY6331034	SAMEA3871789	ERR1397210	ERX1468469									ERS1058923	GCA_900636815.1	Complete genome	1
6197	Proteus mirabilis	Proteus mirabilis	No	3012STDY6628652	SAMEA4552894	ERR2125609	ERX2182461									ERS1452073	GCA_900454995.1	Contig	5
6198	Streptococcus canis	Streptococcus sp.	No	3012STDY6244142	SAMEA3614274	ERR1223232	ERX1295445									ERS921423	GCA_901543195.1	Contig	2
6245	Salmonella enterica subsp. enterica	Salmonella enterica subsp. enterica serotype Manhattan	No	3012STDY5878084	SAMEA2634517	ERR657658	ERX613981									ERS500972	GCA_900456535.1	Contig	2
6248	Salmonella enterica subsp. enterica	Salmonella enterica subsp. enterica serotype Urbana	No	3012STDY6425420	SAMEA4598488	ERR2532385	ERX2550806									ERS2419197	pending
6266	Citrobacter freundii	Citrobacter freundii	No	3012STDY6628651	SAMEA4552893	ERR1954509	ERX2020105									ERS1452072	GCA_900446875.1	Contig	7
6267	Citrobacter freundii	Citrobacter freundii	No	3012STDY5906020	SAMEA2665120	ERR676889	ERX631856	ERR663941	ERX620217							ERS513131	GCA_900460945.1	Contig	3
6271	Citrobacter freundii	Citrobacter freundii	No	3012STDY7122744	SAMEA104338368	ERR2352417	ERX2403293									ERS1963346	pending
6276	Bacillus subtilis	Bacillus subtilis	No	3012STDY7002023	SAMEA3470053	ERR2532082	ERX2550511									ERS2402864	pending
6344	Providencia alcalifaciens	Providencia alcalifaciens	No	3012STDY6632840	SAMEA4556078	ERR2125623	ERX2182475									ERS1455257	GCA_900455135.1	Contig	31
6355	Paenibacillus macerans	Paenibacillus macerans	Yes	3012STDY6474700	SAMEA4076714	ERR1766240	ERX1831809									ERS1247824	GCA_900454495.1	Contig	2
6357	Brevibacillus laterosporus	Brevibacillus laterosporus	Yes	3012STDY6768371	SAMEA4598721	ERR2532436	ERX2550857									ERS2419429	pending
6359	Glaesserella parasuis	Haemophilus suis	No	3012STDY6944368	SAMEA104200665	ERR2177091	ERX2233454									ERS1859683	pending
6385	Salmonella enterica	Salmonella enterica subsp. enterica serotype Amherstiana	No	3012STDY6045994	SAMEA3222073	ERR772458	ERX715337	ERR879362	ERX958765							ERS647574	GCA_900456175.1	Contig	3
6396	Streptococcus dysgalactiae subsp. equisimilis	Streptococcus dysgalactiae	No	3012STDY6406192	SAMEA4598449	ERR2532374	ERX2550795	ERR2532400	ERX2550821							ERS2419158	pending
6400	Streptococcus agalactiae	Streptococcus sp.	No	3012STDY6396510	SAMEA4598447	ERR2532373	ERX2550794									ERS2419156	pending
6403	Streptococcus dysgalactiae	Streptococcus dysgalactiae	No	3012STDY6255798	SAMEA3649039	ERR1254177	ERX1325786									ERS956188	GCA_901543725.1	Complete genome	1
6406	Streptococcus dysgalactiae	Streptococcus sp.	No	3012STDY7103908	SAMEA104318216	ERR2503144	ERX2522387									ERS1943194	pending
6407	Streptococcus dysgalactiae subsp. equisimilis	Streptococcus dysgalactiae subsp. equisimilis	No	3012STDY6205728	SAMEA3542437	ERR1193261	ERX1266645									ERS849586	GCA_901542425.1	Contig	2
6408	Streptococcus suis	Streptococcus sp.	No	3012STDY6864174	SAMEA4598452	ERR2532443	ERX2550864									ERS2419161	pending
6450	Trueperella pyogenes	Trueperella pyogenes	No	3012STDY6637030	SAMEA4588997	ERR2532005	ERX2550434									ERS2409718	pending
6455	Neisseria meningitidis	Neisseria meningitidis	No	3012STDY7089568	SAMEA104307688	ERR2262580	ERX2314306									ERS1932666	GCA_900454135.1	Contig	3
6457	Neisseria meningitidis	Neisseria meningitidis	No	3012STDY7089548	SAMEA104307668	ERR2262566	ERX2314292									ERS1932646	pending
6474	Bacillus cereus	Bacillus cereus	No	3012STDY6651984	SAMEA26382418	ERR2125644	ERX2182496									ERS1473291	GCA_900445335.1	Contig	92
6480	Salmonella enterica subsp. enterica	Salmonella enterica subsp. enterica serotype Florida	No	3012STDY6425421	SAMEA4012326	ERR1562477	ERX1633233									ERS1183436	GCA_900477995.1	Complete genome	1
6482	Salmonella enterica subsp. enterica serovar Madelia	Salmonella enterica subsp. enterica serotype Madelia	No	3012STDY6118245	SAMEA3443769	ERR987666	ERX1068924									ERS743095	GCA_900456645.1	Contig	2
6507	Staphylococcus aureus	Staphylococcus aureus	No	3012STDY6175421	SAMEA3500266	ERR1109317	ERX1188848									ERS807415	GCA_900457895.1	Contig	2
6513	Staphylococcus epidermidis	Staphylococcus epidermidis	No	3012STDY6182424	SAMEA3512674	ERR1140944	ERX1219793									ERS819823	GCA_900458585.1	Contig	3
6533	Salmonella enterica subsp. enterica	Salmonella enterica subsp. enterica serotype Grumpensis	No	3012STDY6425422	SAMEA4598489	ERR2532386	ERX2550807									ERS2419198	pending
6571	Staphylococcus aureus	Staphylococcus aureus	No	3012STDY6167418	SAMEA3491713	ERR1100774	ERX1180308									ERS798862	GCA_900457695.1	Contig	2
6578	Hafnia alvei	Hafnia alvei	No	3012STDY6632839	SAMEA4556077	ERR2125622	ERX2182474									ERS1455256	GCA_900451125.1	Contig	7
6586	Salmonella enterica subsp. enterica	Salmonella enterica subsp. enterica serotype Adelaide	No	3012STDY6430076	SAMEA4017722	ERR1599918	ERX1670485									ERS1188832	pending
6589	Salmonella enterica subsp. enterica	Salmonella enterica subsp. enterica serotype Pomona	No	3012STDY6425423	SAMEA4598490	ERR2532387	ERX2550808									ERS2419199	pending
6681	Lactococcus lactis subsp. lactis	Lactococcus lactis subsp. lactis	Yes	3012STDY6613866	SAMEA4525301	ERR1937810	ERX1995537									ERS1424480	pending
6700	Burkholderia pseudomallei	Burkholderia pseudomallei	No	3012STDY7184649	SAMEA104398207	ERR2508256	ERX2527711									ERS2016149	GCA_900446265.1	Contig	6
6703	Salmonella enterica subsp. enterica serovar Infantis	Salmonella enterica subsp. enterica serotype Infantis	No	3012STDY6435358	SAMEA4028447	ERR1787503	ERX1851226	ERR1599937	ERX1670504							ERS1199557	GCA_900478235.1	Complete genome	1
6750	Pseudomonas aeruginosa	Pseudomonas aeruginosa	No	3012STDY6350710	SAMEA3881052	ERR1417233	ERX1488017									ERS1068186	GCA_900461635.1	Contig	2
6754	Salmonella enterica subsp. enterica	Salmonella enterica subsp. Enterica	No	3012STDY6045991	SAMEA3222070	ERR772455	ERX715334									ERS647571	GCA_900635865.1	Complete genome	1
6759	Salmonella enterica subsp. enterica	Salmonella enterica subsp. enterica serotype Taksony	Yes	3012STDY5906021	SAMEA2665121	ERR676890	ERX631857	ERR663942	ERX620218							ERS513132	GCA_900635565.1	Complete genome	1
6802	Salmonella enterica subsp. enterica serovar Hartford	Salmonella enterica subsp. enterica serotype Hartford	No	3012STDY6045995	SAMEA3222074	ERR772460	ERX715339									ERS647575	GCA_900456305.1	Contig	2
6820	Neisseria gonorrhoeae	Neisseria gonorrhoeae	No	3012STDY6637035	SAMEA4589001	ERR2532008	ERX2550437									ERS2409722	pending
6933	Providencia rustigianii	Providencia rustigianii	No	3012STDY6045989	SAMEA3222068	ERR772453	ERX715332	ERR772466	ERX715345							ERS647569	GCA_900635875.1	Complete genome	1
6947	Salmonella sp. NCTC 6947	Salmonella species	No	3012STDY5878086	SAMEA2634519	ERR657659	ERX613982									ERS500974	GCA_902109455.1	Contig	3
6966	Staphylococcus aureus	Staphylococcus aureus	No	3012STDY6167419	SAMEA3491714	ERR1100775	ERX1180309									ERS798863	GCA_900457545.1	Contig	2
7017	Mycolicibacterium smegmatis	Mycobacterium smegmatis	No	3012STDY6651996	SAMEA26391418	ERR2125659	ERX2182511									ERS1473303	GCA_900453465.1	Contig	5
7022	Streptococcus equi subsp. zooepidemicus	Streptococcus equi	No	3012STDY6205729	SAMEA3542438	ERR1193262	ERX1266646									ERS849587	GCA_900474805.1	Complete genome	1
7023	Streptococcus equi subsp. zooepidemicus	Streptococcus equi subsp. zooepidemicus	Yes	3012STDY6211434	SAMEA3572441	ERR1210803	ERX1283045									ERS879590	GCA_900460185.1	Contig	2
7101	Salmonella enterica	Salmonella enterica subsp. enterica serotype Cubana	No	3012STDY6430059	SAMEA4017711	ERR1588652	ERX1659298									ERS1188821	GCA_900456005.1	Contig	2
7102	Salmonella enterica subsp. enterica serovar Daytona	Salmonella enterica subsp. enterica serotype Daytona	No	3012STDY5878087	SAMEA2634520	ERR657660	ERX613983									ERS500975	GCA_900635085.1	Complete genome	1
7109	Salmonella enterica subsp. enterica	Salmonella enterica subsp. enterica serotype Veneziana	Yes	3012STDY6430077	SAMEA4017723	ERR1599919	ERX1670486									ERS1188833	pending
7109	Salmonella enterica subsp. enterica	Salmonella enterica subsp. enterica serotype Veneziana	Yes	3012STDY7388873	SAMEA104694499	ERR2615928	ERX2632583									ERS2295882	pending
7112	Salmonella enterica	Salmonella enterica subsp. enterica serotype Miami	No	3012STDY6435359	SAMEA4028448	ERR1787504	ERX1851227	ERR1599938	ERX1670505							ERS1199558	GCA_900456215.1	Contig	2
7121	Staphylococcus aureus	Staphylococcus aureus	No	3012STDY6167420	SAMEA3491715	ERR1100776	ERX1180310									ERS798864	GCA_900635285.1	Complete genome	1
7136	Streptococcus dysgalactiae subsp. equisimilis	Streptococcus dysgalactiae subsp. equisimiis	No	3012STDY6393213	SAMEA3930552	ERR1517152	ERX1588172									ERS1117686	GCA_900475725.1	Complete genome	1
7150	Janthinobacterium lividum	Janthinobacterium lividum	No	3012STDY6637036	SAMEA4589002	ERR2532009	ERX2550438									ERS2409723	pending
7151	Staphylococcus pseudintermedius	Staphylococcus aureus	No	3012STDY6178288	SAMEA3504585	ERR1124232	ERX1203431									ERS811734	GCA_901542585.1	Contig	5
7152	Escherichia coli	Escherichia coli	No	3012STDY6067121	SAMEA3307895	ERR910536	ERX989791									ERS685290	GCA_900448345.1	Contig	5
7161	Enterococcus faecalis	Streptococcus sp.	No	3012STDY6345030	SAMEA4598443	ERR2532360	ERX2550781									ERS2419152	pending
7163	Enterococcus faecalis	Streptococcus sp.	No	3012STDY6331024	SAMEA3871781	ERR1397201	ERX1468460									ERS1058915	GCA_900683585.1	Contig	2
7164	Enterococcus faecalis	Streptococcus sp.	No	3012STDY6205730	SAMEA3542439	ERR1193263	ERX1266647									ERS849588	GCA_900683485.1	Contig	13
7168	Enterococcus faecalis	Streptococcus sp.	No	3012STDY6393212	SAMEA4598446	ERR2532371	ERX2550792									ERS2419155	pending
7169	Enterococcus hirae	Streptococcus sp.	No	3012STDY6246392	SAMEA3632053	ERR1223237	ERX1295450									ERS939202	GCA_900683505.1	Contig	10
7170	Enterococcus hirae	Enterococcus hirae	No	3012STDY6244126	SAMEA3614258	ERR1223210	ERX1295423									ERS921407	GCA_901543075.1	Contig	3
7171	Enterococcus faecium	Enterococcus faecium	Yes	3012STDY6295009	SAMEA3856679	ERR1354181	ERX1425656									ERS1043813	GCA_900447735.1	Contig	7
7173	Enterococcus faecium	Streptococcus sp.	No	3012STDY6244127	SAMEA3614259	ERR1223211	ERX1295424									ERS921408	GCA_900683475.1	Complete genome	1
7174	Enterococcus faecium	Enterococcus faecium	No	3012STDY6408887	SAMEA4557825	ERR1749761	ERX1818941									ERS1457004	GCA_900637035.1	Complete genome	1
7175	Enterococcus hirae	Enterococcus hirae	No	3012STDY6246393	SAMEA3632054	ERR1223247	ERX1295460									ERS939203	GCA_901543435.1	Contig	3
7176	Enterococcus faecium	Enterococcus faecium	No	3012STDY7103864	SAMEA104318172	ERR2496355	ERX2515596									ERS1943150	GCA_900447785.1	Contig	4
7178	Enterococcus faecium	Streptococcus sp.	No	3012STDY6295010	SAMEA4598439	ERR2532353	ERX2550774									ERS2419148	pending
7179	Enterococcus casseliflavus	Enterococcus casseliflavus	No	3012STDY6246394	SAMEA3632055	ERR1223238	ERX1295451									ERS939204	GCA_901543455.1	Contig	20
7201	Streptococcus dysgalactiae subsp. equisimilis	Streptococcus dysgalactiae	No	3012STDY6406197	SAMEA4598448	ERR2532377	ERX2550798									ERS2419157	pending
7242	Klebsiella pneumoniae	Klebsiella pneumoniae sensu stricto	No	3012STDY6126218	SAMEA3451124	ERR1016523	ERX1095583									ERS747598	GCA_901420785.1	Contig	2
7243	Corynebacterium amycolatum	Corynebacterium amycolatum	No	3012STDY6651987	SAMEA26384668	ERR2125646	ERX2182498									ERS1473294	GCA_900461385.1	Contig	6
7244	Pseudomonas aeruginosa	Pseudomonas aeruginosa	No	3012STDY6350711	SAMEA3881053	ERR1417234	ERX1488018									ERS1068187	GCA_900455295.1	Contig	3
7291	Staphylococcus warneri	Staphylococcus warneri	No	3012STDY6148143	SAMEA3505360	ERR1046587	ERX1126878									ERS812509	GCA_900636265.1	Complete genome	1
7292	Staphylococcus saprophyticus	Staphylococcus saprophyticus subsp. saprophyticus	Yes	3012STDY6191355	SAMEA3517999	ERR1140946	ERX1219795									ERS825148	GCA_900458885.1	Contig	3
7295	Salmonella enterica subsp. arizonae	Salmonella enterica subsp. arizonae	No	3012STDY5878088	SAMEA2634521	ERR657661	ERX613984	ERR660553	ERX616874							ERS500976	GCA_900456195.1	Contig	2
7297	Salmonella sp. NCTC 7297	Salmonella species	No	3012STDY5878089	SAMEA2634522	ERR657662	ERX613985	ERR660554	ERX616875							ERS500977	GCA_902109465.1	Contig	450
7299	Salmonella enterica subsp. arizonae	Salmonella enterica subsp. arizonae	No	3012STDY5878090	SAMEA2634523	ERR657663	ERX613986									ERS500978	GCA_900456235.1	Contig	2
7300	Salmonella enterica subsp. arizonae	Salmonella enterica subsp. arizonae	No	3012STDY5878091	SAMEA2634524	ERR657664	ERX613987									ERS500979	GCA_900635075.1	Complete genome	1
7302	Salmonella enterica subsp. arizonae	Salmonella enterica subsp. arizonae	No	3012STDY5878092	SAMEA2634525	ERR657665	ERX613988									ERS500980	GCA_900456265.1	Contig	2
7303	Salmonella enterica subsp. arizonae	Salmonella enterica subsp. arizonae	No	3012STDY5878093	SAMEA2634526	ERR657666	ERX613989	ERR660555	ERX616876							ERS500981	GCA_900456255.1	Contig	4
7304	Salmonella enterica subsp. arizonae	Salmonella enterica subsp. arizonae	No	3012STDY5878094	SAMEA2634527	ERR657667	ERX613990									ERS500982	GCA_900456325.1	Contig	2
7306	Salmonella enterica subsp. arizonae	Salmonella enterica subsp. arizonae	No	3012STDY5878095	SAMEA2634528	ERR688933	ERX633915	ERR660556	ERX616877	ERR663944	ERX620220					ERS500983	GCA_900635595.1	Complete genome	1
7307	Salmonella enterica subsp. arizonae	Salmonella enterica subsp. arizonae	No	3012STDY5878096	SAMEA2634529	ERR660557	ERX616878									ERS500984	GCA_900478105.1	Complete genome	1
7308	Salmonella enterica subsp. arizonae	Salmonella enterica subsp. arizonae	No	3012STDY5878097	SAMEA2634530	ERR660558	ERX616879	ERR663931	ERX620207							ERS500985	GCA_900456355.1	Contig	3
7318	Salmonella enterica subsp. houtenae	Salmonella enterica subsp. houtenae serotype Wassenaar	No	3012STDY5878098	SAMEA2634531	ERR718787	ERX662709	ERR718790	ERX662712	ERR660559	ERX616880					ERS500986	GCA_900635725.1	Complete genome	1
7323	Salmonella enterica subsp. arizonae	Salmonella enterica subsp. arizonae	No	3012STDY5878099	SAMEA2634532	ERR663932	ERX620208									ERS500987	GCA_900456155.1	Contig	3
7346	Salmonella enterica	Salmonella enterica subsp. arizonae	No	3012STDY6430060	SAMEA4017712	ERR1588653	ERX1659299									ERS1188822	GCA_900456105.1	Contig	3
7349	Salmonella enterica subsp. arizonae	Salmonella enterica subsp. arizonae	Yes	3012STDY6050604	SAMEA3251423	ERR879384	ERX958787									ERS659569	GCA_900456515.1	Contig	2
7357	Pseudomonas chlororaphis	Pseudomonas chlororaphis	No	3012STDY6406187	SAMEA3956092	ERR1543221	ERX1613986									ERS1143226	GCA_900636995.1	Complete genome	1
7360	Escherichia coli	Escherichia coli	No	3012STDY6067122	SAMEA3307896	ERR910537	ERX989792									ERS685291	GCA_900448505.1	Contig	2
7361	Staphylococcus aureus	Staphylococcus aureus	No	3012STDY6175427	SAMEA3500272	ERR1109323	ERX1188854									ERS807421	GCA_900457845.1	Contig	2
7362	Escherichia coli	Escherichia coli	No	3012STDY6123381	SAMEA3446342	ERR999913	ERX1078949									ERS744793	GCA_900449545.1	Contig	4
7364	Acinetobacter baumannii	Acinetobacter calcoaceticus	No	3012STDY6068072	SAMEA3310339	ERR910548	ERX989803									ERS686705	GCA_900093475.1	Complete genome	2
7366	Streptococcus salivarius	Streptococcus salivarius	No	3012STDY6255789	SAMEA3649030	ERR1254165	ERX1325774									ERS956179	GCA_900475225.1	Complete genome	1
7377	Enterococcus faecalis	Streptococcus sp.	No	3012STDY6244128	SAMEA3614260	ERR1223212	ERX1295425									ERS921409	GCA_900683495.1	Contig	5
7379	Enterococcus faecium	Enterococcus faecium	No	3012STDY6295011	SAMEA3856680	ERR1366073	ERX1437343									ERS1043814	GCA_901482465.1	Contig	3
7379	Enterococcus faecium	Enterococcus faecium	No	3012STDY6331025	SAMEA3872937	ERR1397202	ERX1468461									ERS1060071	pending
7381	Morganella morganii	Morganella morganii	No	3012STDY6637037	SAMEA4589003	ERR2532010	ERX2550439									ERS2409724	pending
7385	Bordetella parapertussis	Bordetella parapertussis	No	3012STDY7150314	SAMEA104398302	ERR2543052	ERX2561394									ERS2016244	pending
7388	Salmonella enterica	Salmonella enterica subsp. enterica serotype Orientalis	No	3012STDY6430061	SAMEA4017713	ERR1588654	ERX1659300	ERR1641235	ERX1711556							ERS1188823	GCA_900456115.1	Contig	4
7389	Salmonella enterica subsp. enterica	Salmonella enterica subsp. enterica serotype Monschaui	No	3012STDY6430062	SAMEA4598491	ERR2532392	ERX2550813									ERS2419200	pending
7401	Salmonella enterica subsp. enterica	Salmonella enterica subsp. enterica serotype Waycross	No	3012STDY6430063	SAMEA4598492	ERR2532393	ERX2550814									ERS2419201	pending
7404	Salmonella enterica subsp. enterica	Salmonella enterica subsp. enterica serotype Irumu	Yes	3012STDY5906022	SAMEA2665122	ERR676891	ERX631858	ERR663943	ERX620219							ERS513133	GCA_900635575.1	Complete genome	1
7406	Salmonella enterica subsp. enterica serovar Sanjuan	Salmonella enterica subsp. enterica serotype Sanjuan	No	3012STDY5878100	SAMEA2634533	ERR663933	ERX620209									ERS500988	GCA_900635545.1	Complete genome	1
7411	Salmonella enterica subsp. enterica	Salmonella enterica subsp. enterica serotype Weslaco	No	3012STDY5878101	SAMEA2634534	ERR676884	ERX631851	ERR663934	ERX620210							ERS500989	GCA_900635555.1	Complete genome	1
7412	Acinetobacter baumannii	Acinetobacter calcoaceticus	No	3012STDY7122728	SAMEA104338352	ERR2302896	ERX2354233									ERS1963330	GCA_900444815.1	Contig	4
7414	Staphylococcus aureus	Staphylococcus aureus	No	3012STDY6178286	SAMEA3504583	ERR1124230	ERX1203429									ERS811732	GCA_900457885.1	Contig	2
7415	Staphylococcus aureus	Staphylococcus aureus	No	3012STDY6178287	SAMEA3504584	ERR1124231	ERX1203430									ERS811733	GCA_900457775.1	Contig	3
7427	Klebsiella pneumoniae	Klebsiella pneumoniae	No	3012STDY6126214	SAMEA3451120	ERR999928	ERX1078964									ERS747594	GCA_900451675.1	Contig	3
7428	Staphylococcus aureus	Staphylococcus aureus	No	3012STDY6178290	SAMEA3504587	ERR1124233	ERX1203432									ERS811736	GCA_900457855.1	Contig	2
7440	Glaesserella parasuis	Haemophilus parasuis	No	3012STDY6637039	SAMEA4589005	ERR2532011	ERX2550440									ERS2409726	pending
7445	Staphylococcus aureus	Staphylococcus aureus	No	3012STDY6178291	SAMEA3504588	ERR1124234	ERX1203433									ERS811737	GCA_900457825.1	Contig	2
7446	Staphylococcus aureus	Staphylococcus aureus	No	3012STDY6178292	SAMEA3504589	ERR1124235	ERX1203434									ERS811738	GCA_900457785.1	Contig	2
7447	Staphylococcus aureus	Staphylococcus aureus	No	3012STDY6028610	SAMEA3182911	ERR768079	ERX711352									ERS636087	GCA_900457305.1	Contig	2
7448	Corynebacterium renale	Corynebacterium renale	Yes	3012STDY6439502	SAMEA4030736	ERR1612408	ERX1682797									ERS1201846	GCA_900478035.1	Complete genome	1
7449	Corynebacterium xerosis	Corynebacterium xerosis	No	3012STDY6733939	SAMEA101164918	ERR2125787	ERX2182639									ERS1573001	pending
7452	Pseudomonas aeruginosa	Pseudomonas sp.	No	3012STDY6356398	SAMEA4598516	ERR2532364	ERX2550785	ERR2532399	ERX2550820							ERS2419225	pending
7453	Pseudomonas mendocina	Pseudomonas mendocina	No	3012STDY6356399	SAMEA4598463	ERR2532365	ERX2550786									ERS2419172	pending
7454	Pseudomonas guguanensis	Pseudomonas sp.	No	3012STDY6667050	SAMEA4598465	ERR2532422	ERX2550843									ERS2419174	pending
7455	Pseudomonas guguanensis	Pseudomonas sp.	No	3012STDY6667047	SAMEA4598464	ERR2532421	ERX2550842									ERS2419173	pending
7464	Bacillus cereus	Bacillus cereus	No	3012STDY6632832	SAMEA4556070	ERR1940983	ERX2001516									ERS1455249	GCA_900445375.1	Contig	3
7465	Streptococcus pneumoniae	Streptococcus pneumoniae	Yes	3012STDY5802529	SAMEA2479568	ERR550475	ERX509544	ERR550477	ERX509546							ERS445053	GCA_001457635.1	Complete genome	1
7466	Streptococcus pneumoniae	Streptococcus pneumoniae	No	3012STDY6279167	SAMEA3714884	ERR1351116	ERX1422640									ERS1022033	GCA_900475305.1	Complete genome	1
7471	Brucella abortus	Brucella abortus	No	3012STDY7122781	SAMEA104338393	ERR2432882	ERX2452461									ERS1963371	GCA_900446065.1	Contig	2
7474	Staphylococcus epidermidis	Staphylococcus epidermidis	No	3012STDY6148144	SAMEA3505361	ERR1046588	ERX1126879									ERS812510	GCA_900458655.1	Contig	3
7476	Providencia rettgeri	Providencia rettgeri	No	3012STDY6632843	SAMEA4556080	ERR2125625	ERX2182477									ERS1455259	GCA_900455265.1	Contig	41
7477	Providencia rettgeri	Providencia rettgeri	No	3012STDY6632842	SAMEA4556079	ERR2125624	ERX2182476									ERS1455258	pending
7485	Staphylococcus aureus	Staphylococcus aureus	No	3012STDY6175422	SAMEA3500267	ERR1109318	ERX1188849									ERS807416	GCA_900474535.1	Complete genome	1
7486	Macrococcus caseolyticus	Staphylococcus sp.	No	3012STDY6167421	SAMEA3491716	ERR1100777	ERX1180311									ERS798865	GCA_902109475.1	Contig	3
7503	Micrococcus luteus	Micrococcus luteus	No	3012STDY6651991	SAMEA26387668	ERR2125650	ERX2182502	ERR2125824	ERX2182676							ERS1473298	GCA_900453025.1	Contig	2
7511	Kocuria rosea	Kocuria rosea	No	3012STDY6649828	SAMEA24561418	ERR2125642	ERX2182494									ERS1470863	GCA_900452325.1	Contig	4
7512	Kocuria rosea	Kocuria rosea	No	3012STDY6944351	SAMEA104200652	ERR2171932	ERX2228375									ERS1859670	GCA_900638085.1	Complete genome	1
7513	Kocuria rosea	Kocuria rosea	No	3012STDY7002026	SAMEA3470202	ERR2532084	ERX2550513									ERS2402867	pending
7514	Kocuria rosea	Kocuria rosea	No	3012STDY6651992	SAMEA26388418	ERR2125654	ERX2182506									ERS1473299	GCA_900637715.1	Complete genome	1
7520	Kocuria rosea	Kocuria rosea	No	3012STDY7002027	SAMEA3470203	ERR2532085	ERX2550514									ERS2402868	pending
7523	Kocuria rosea	Kocuria rosea	Yes	3012STDY6439516	SAMEA4030749	ERR1656455	ERX1726773									ERS1201859	pending
7526	Staphylococcus saprophyticus subsp. saprophyticus	Staphylococcus saprophyticus subsp. saprophyticus	No	3012STDY6178277	SAMEA3504574	ERR1109330	ERX1188861									ERS811723	GCA_900458835.1	Contig	2
7528	Kocuria rosea	Kocuria rosea	No	3012STDY6651993	SAMEA26389168	ERR2125655	ERX2182507									ERS1473300	GCA_900452305.1	Contig	2
7540	Staphylococcus saprophyticus	Staphylococcus saprophyticus subsp. saprophyticus	No	3012STDY6175423	SAMEA3500268	ERR1109319	ERX1188850									ERS807417	GCA_900459025.1	Contig	4
7547	Cellulomonas fimi	Cellulomonas fimi	Yes	3012STDY6649817	SAMEA24553168	ERR2125629	ERX2182481									ERS1470852	GCA_900637695.1	Complete genome	1
7563	Micrococcus luteus	Micrococcus luteus	No	3012STDY6667042	SAMEA37368418	ERR2125682	ERX2182534	ERR2125825	ERX2182677							ERS1487939	GCA_900452945.1	Contig	2
7575	Paenibacillus polymyxa	Paenibacillus polymyxa	No	3012STDY7040913	SAMEA104210787	ERR2225520	ERX2278890									ERS1869805	GCA_900454545.1	Contig	56
7577	Brevibacillus brevis	Brevibacillus brevis	No	3012STDY7150267	SAMEA104398275	ERR2532136	ERX2550565									ERS2016217	pending
7578	Bacillus circulans	Paenibacillus chibensis	No	3012STDY6828827	SAMEA103980432	ERR2125853	ERX2182705	ERR2180695	ERX2237026							ERS1669600	pending
7582	Lysinibacillus sphaericus	Bacillus sphaericus	No	3012STDY6733938	SAMEA101164168	ERR2125790	ERX2182642									ERS1573000	GCA_900445455.1	Contig	11
7586	Bacillus mycoides	Bacillus mycoides	No	3012STDY7150325	SAMEA104398313	ERR2564841	ERX2583185									ERS2016255	pending
7588	Paenibacillus macerans	Paenibacillus macerans	No	3012STDY7150279	SAMEA104398260	ERR2532142	ERX2550571									ERS2016202	pending
7595	Aerococcus viridans	Aerococcus viridans	No	3012STDY7122742	SAMEA104338366	ERR2352415	ERX2403291									ERS1963344	GCA_900445105.1	Contig	51
7612	Staphylococcus warneri	Staphylococcus warneri	No	3012STDY7103875	SAMEA104318183	ERR2503147	ERX2522390									ERS1943161	pending
7623	Staphylococcus saprophyticus	Staphylococcus saprophyticus subsp. saprophyticus	No	3012STDY6733952	SAMEA101174668	ERR2125782	ERX2182634									ERS1573014	GCA_900458845.1	Contig	2
7666	Staphylococcus saprophyticus subsp. saprophyticus	Staphylococcus saprophyticus subsp. saprophyticus	No	3012STDY6175424	SAMEA3500269	ERR1109320	ERX1188851									ERS807418	GCA_900635295.1	Complete genome	1
7687	Staphylococcus saprophyticus	Staphylococcus saprophyticus subsp. saprophyticus	No	3012STDY6175425	SAMEA3500270	ERR1109321	ERX1188852									ERS807419	GCA_900458875.1	Contig	3
7688	Staphylococcus saprophyticus subsp. saprophyticus	Staphylococcus saprophyticus subsp. saprophyticus	No	3012STDY6295001	SAMEA3856671	ERR1354174	ERX1425649									ERS1043805	GCA_900458675.1	Contig	3
7692	Staphylococcus saprophyticus	Staphylococcus saprophyticus subsp. saprophyticus	No	3012STDY6191356	SAMEA3518000	ERR1140947	ERX1219796									ERS825149	GCA_900458855.1	Contig	3
7712	Staphylococcus aureus	Staphylococcus aureus	No	3012STDY6178293	SAMEA3504590	ERR1124236	ERX1203435									ERS811739	GCA_900457805.1	Contig	2
7718	Staphylococcus aureus	Staphylococcus aureus	No	3012STDY6167422	SAMEA3491717	ERR1100778	ERX1180312									ERS798866	GCA_900458725.1	Contig	3
7729	Kocuria varians	Kocuria varians	No	3012STDY7122773	SAMEA104338387	ERR2432877	ERX2452456									ERS1963365	pending
7743	Micrococcus luteus	Micrococcus luteus	No	3012STDY6680698	SAMEA50766418	ERR2125723	ERX2182575									ERS1505803	pending
7761	Klebsiella pneumoniae subsp. pneumoniae	Klebsiella edwardsii var. edwardsii	No	3012STDY6311993	SAMEA3861963	ERR1366078	ERX1437348									ERS1049097	GCA_901542315.1	Contig	3
7784	Moraxella nonliquefaciens	Moraxella nonliquefaciens	No	3012STDY6637040	SAMEA4589006	ERR2532012	ERX2550441									ERS2409727	pending
7791	Staphylococcus aureus	Staphylococcus aureus	No	3012STDY6175428	SAMEA3500273	ERR1109324	ERX1188855									ERS807422	GCA_900457875.1	Contig	2
7799	Klebsiella pneumoniae	Klebsiella pneumoniae subsp. rhinoscleromatis	No	3012STDY6123368	SAMEA3446329	ERR987681	ERX1068939									ERS744780	GCA_900451795.1	Contig	3
7802	Staphylococcus hominis	Staphylococcus saprophyticus subsp. saprophyticus	No	3012STDY6175431	SAMEA3500276	ERR1109327	ERX1188858									ERS807425	GCA_900458745.1	Contig	2
7807	Streptomyces griseus	Streptomyces griseus	No	3012STDY6733936	SAMEA101163418	ERR2125789	ERX2182641									ERS1572999	GCA_900460115.1	Contig	9
7810	Aeromonas hydrophila	Aeromonas hydrophila	No	3012STDY6637034	SAMEA4598714	ERR2532418	ERX2550839									ERS2419422	pending
7812	Aeromonas salmonicida	Aeromonas hydrophila	No	3012STDY7122732	SAMEA104338356	ERR2302900	ERX2354237									ERS1963334	GCA_900683655.1	Contig	22
7831	Salmonella enterica subsp. enterica	Salmonella enterica subsp. enterica serotype Butantan	No	3012STDY5912542	SAMEA2689752	ERR688927	ERX633909									ERS523570	GCA_900635615.1	Complete genome	1
7832	Salmonella enterica subsp. enterica	Salmonella enterica subsp. enterica serotype Nottingham	No	3012STDY5912543	SAMEA2689753	ERR688928	ERX633910									ERS523571	GCA_900456425.1	Contig	3
7836	Salmonella enterica subsp. enterica	Salmonella enterica subsp. enterica serotype Menston	No	3012STDY5912544	SAMEA2689754	ERR688929	ERX633911									ERS523572	GCA_900478345.1	Complete genome	1
7838	Corynebacterium diphtheriae	Corynebacterium diphtheriae	No	3012STDY7103890	SAMEA104318198	ERR2496360	ERX2515601									ERS1943176	GCA_900638715.1	Complete genome	1
7840	Corynebacterium diphtheriae	Corynebacterium diphtheriae	No	3012STDY7198050	SAMEA104398139	ERR2672424	ERX2687538									ERS2016081	pending
7856	Staphylococcus aureus	Staphylococcus aureus	No	3012STDY6167423	SAMEA3491718	ERR1100779	ERX1180313									ERS798867	GCA_900457645.1	Contig	2
7857	Haemophilus parainfluenzae ATCC 33392	Haemophilus parainfluenzae	Yes	3012STDY6368253	SAMEA53433418	ERR1813528	ERX1876065									ERS1509359	GCA_900450845.1	Contig	2
7861	Bacillus subtilis	Bacillus subtilis	No	3012STDY6651988	SAMEA26385418	ERR2125647	ERX2182499									ERS1473295	pending
7863	Streptococcus sanguinis	Streptococcus sanguinis	Yes	3012STDY6263025	SAMEA3672886	ERR1274830	ERX1346418									ERS980035	GCA_900475505.1	Complete genome	1
7863	Streptococcus sanguinis	Streptococcus sanguinis	Yes	3012STDY6613861	SAMEA4525296	ERR1940974	ERX2001507	ERR1937805	ERX1995532							ERS1424475	pending
7864	Streptococcus sanguinis	Streptococcus sanguinis	No	3012STDY6651997	SAMEA26392168	ERR2125657	ERX2182509									ERS1473304	pending
7865	Streptococcus gordonii	Streptococcus gordonii	Yes	3012STDY6218550	SAMEA3594362	ERR1210824	ERX1283066									ERS901511	GCA_900475015.1	Complete genome	1
7868	Streptococcus gordonii	Streptococcus gordonii	No	3012STDY6255799	SAMEA3649040	ERR1254178	ERX1325787									ERS956189	GCA_900636555.1	Complete genome	1
7869	Streptococcus gordonii	Streptococcus gordonii	No	3012STDY6255800	SAMEA3649041	ERR1254179	ERX1325788									ERS956190	GCA_901543645.1	Contig	4
7870	Streptococcus gordonii	Streptococcus gordonii	No	3012STDY6279165	SAMEA3714882	ERR1344890	ERX1416462									ERS1022031	GCA_901542355.1	Contig	3
7878	Staphylococcus aureus	Staphylococcus aureus	No	3012STDY6173382	SAMEA3499037	ERR1100780	ERX1180314	ERR1100783	ERX1180317	ERR1109314	ERX1188845					ERS806186	GCA_900457655.1	Contig	18
7886	Salmonella enterica	Salmonella enterica subsp. enterica serotype Atlanta	No	3012STDY6430064	SAMEA4598493	ERR2532394	ERX2550815									ERS2419202	pending
7887	Staphylococcus agnetis	Staphylococcus aureus	No	3012STDY6173383	SAMEA3499038	ERR1100781	ERX1180315									ERS806187	GCA_900457735.1	Contig	2
7895	Salmonella enterica subsp. enterica	Salmonella enterica subsp. enterica serotype Kibusi	No	3012STDY6430065	SAMEA4598494	ERR2532389	ERX2550810									ERS2419203	pending
7908	Corynebacterium ulcerans	Corynebacterium ulcerans	No	3012STDY6362601	SAMEA3893446	ERR1424488	ERX1495070									ERS1080580	GCA_900475635.1	Complete genome	1
7910	Corynebacterium ulcerans	Corynebacterium ulcerans	Yes	3012STDY6593595	SAMEA4504038	ERR1892119	ERX1952617									ERS1403217	GCA_900187135.1	Complete genome	1
7911	Moraxella lacunata	moraxella lacunata	Yes	3012STDY6447005	SAMEA4040022	ERR1674569	ERX1744621									ERS1211132	GCA_900453245.1	Contig	7
7914	Pseudomonas putida	Pseudomonas putida	No	3012STDY6324645	SAMEA3867443	ERR1377172	ERX1448298									ERS1054577	GCA_900455695.1	Contig	2
7915	Dermatophilus congolensis	Dermatophilus congolensis	No	3012STDY6733935	SAMEA101162668	ERR2125786	ERX2182638									ERS1572998	GCA_900447215.1	Contig	3
7917	Janthinobacterium lividum	Janthinobacterium lividum	No	3012STDY7150304	SAMEA104398292	ERR2603031	ERX2619687									ERS2016234	pending
7921	Escherichia coli	Escherichia coli	No	3012STDY6123382	SAMEA3446343	ERR999914	ERX1078950									ERS744794	GCA_900449565.1	Contig	7
7922	Escherichia coli	Escherichia coli	No	3012STDY6143528	SAMEA3469438	ERR1036225	ERX1114959									ERS764943	GCA_900450425.1	Contig	6
7924	Shigella sonnei	Shigella sonnei	No	3012STDY7089573	SAMEA104307693	ERR2262585	ERX2314311									ERS1932671	GCA_900457235.1	Contig	6
7925	Escherichia coli	Escherichia coli	No	3012STDY6632841	SAMEA4598435	ERR2532417	ERX2550838									ERS2419144	pending
7926	Escherichia coli	Escherichia coli	No	3012STDY6067123	SAMEA3307897	ERR910538	ERX989793									ERS685292	GCA_900448405.1	Contig	3
7927	Escherichia coli	Escherichia coli	No	3012STDY6099045	SAMEA3368255	ERR972342	ERX1049319	ERR968267	ERX1045245							ERS715398	GCA_900448695.1	Contig	6
7928	Escherichia coli	Escherichia coli	No	3012STDY6067116	SAMEA3307894	ERR910535	ERX989790									ERS685289	GCA_900448355.1	Contig	2
7944	Staphylococcus hyicus	Staphylococcus hyicus subsp. hyicus	No	3012STDY6175432	SAMEA3500277	ERR1109328	ERX1188859									ERS807426	GCA_900636345.2	Complete genome	1
7972	Staphylococcus aureus	Staphylococcus aureus	No	3012STDY6173384	SAMEA3499039	ERR1080519	ERX1160109									ERS806188	GCA_900457745.1	Contig	7
7973	Listeria monocytogenes	Listeria monocytogenes	No	3012STDY6652012	SAMEA26403418	ERR2125673	ERX2182525									ERS1473319	GCA_900637785.1	Complete genome	1
7974	Listeria monocytogenes	Listeria monocytogenes	No	3012STDY6652013	SAMEA26404168	ERR2125674	ERX2182526									ERS1473320	GCA_900637775.1	Complete genome	6
7978	Streptococcus pneumoniae	Streptococcus pneumoniae	No	3012STDY6293109	SAMEA3729944	ERR1354170	ERX1425645									ERS1037093	GCA_901482365.1	Contig	9
7982	Streptococcus dysgalactiae	Streptococcus dysgalactiae	No	3012STDY6246395	SAMEA3632056	ERR1223239	ERX1295452									ERS939205	GCA_901543405.1	Contig	4
7988	Staphylococcus aureus	Staphylococcus aureus	No	3012STDY6173385	SAMEA3499041	ERR1100782	ERX1180316	ERR1109315	ERX1188846							ERS806190	GCA_900636335.1	Complete genome	1
7990	Staphylococcus lugdunensis	Staphylococcus lugdunensis	No	3012STDY6191357	SAMEA3518001	ERR1140948	ERX1219797									ERS825150	GCA_900474705.1	Complete genome	1
7999	Erysipelothrix rhusiopathiae	Erysipelothrix rhusiopathiae	No	3012STDY6667041	SAMEA37367668	ERR2125681	ERX2182533									ERS1487938	GCA_900448055.1	Contig	4
8003	Escherichia coli	Escherichia coli	No	3012STDY6123383	SAMEA3446344	ERR999915	ERX1078951									ERS744795	GCA_900449825.1	Contig	4
8004	Staphylococcus aureus	Staphylococcus aureus	No	3012STDY6173386	SAMEA3499051	ERR1100784	ERX1180318									ERS806200	GCA_900457675.1	Contig	3
8006	Escherichia coli	Escherichia dispar	No	3012STDY6267523	SAMEA3696434	ERR1305740	ERX1377363									ERS1003583	GCA_900448095.1	Contig	5
8007	Escherichia coli	Escherichia coli	No	3012STDY6123384	SAMEA3446345	ERR999916	ERX1078952	ERR1140952	ERX1219801							ERS744796	GCA_900449735.1	Contig	11
8008	Escherichia coli	Escherichia coli	No	3012STDY6126230	SAMEA3451136	ERR1036221	ERX1114955	ERR1016535	ERX1095595							ERS747610	GCA_900450015.1	Contig	7
8009	Escherichia coli	Escherichia coli	No	3012STDY5912545	SAMEA2689755	ERR688930	ERX633912	ERR688951	ERX633933							ERS523573	GCA_900448305.1	Contig	10
8015	Serratia plymuthica	Serratia plymuthica	No	3012STDY6733945	SAMEA101169418	ERR2125798	ERX2182650									ERS1573007	GCA_900637965.1	Complete genome	1
8017	Streptococcus agalactiae	Streptococcus agalactiae	No	3012STDY6244129	SAMEA3614261	ERR1223213	ERX1295426									ERS921410	GCA_900459075.1	Contig	7
8031	Lactococcus lactis subsp. lactis	Lactococcus lactis subsp lactis	No	3012STDY7002042	SAMEA3470215	ERR2532097	ERX2550526									ERS2402880	pending
8033	Lactococcus lactis subsp. lactis	Lactococcus lactis subsp lactis	No	3012STDY7122743	SAMEA104338367	ERR2352416	ERX2403292									ERS1963345	pending
8036	Rhodococcus erythropolis	Rhodococcus erythropolis	No	3012STDY6667046	SAMEA37371418	ERR2125686	ERX2182538									ERS1487943	GCA_900455855.1	Contig	3
8038	Brucella abortus	Brucella abortus	No	3012STDY7122782	SAMEA104338394	ERR2432888	ERX2452467									ERS1963372	GCA_900446055.1	Contig	2
8049	Aeromonas hydrophila	Aeromonas hydrophila	Yes	3012STDY6474690	SAMEA4076704	ERR1738369	ERX1807995									ERS1247814	GCA_900445175.1	Contig	2
8058	Pseudomonas aeruginosa	Pseudomonas aeruginosa	No	3012STDY6356400	SAMEA4537261	ERR1731812	ERX1801740									ERS1436440	GCA_900455555.1	Contig	2
8066	Pediococcus pentosaceus	Pediococcus pentosaceus	No	3012STDY6733951	SAMEA101173918	ERR2125807	ERX2182659									ERS1573013	GCA_900454755.1	Contig	18
8067	Pseudomonas taetrolens	Pseudomonas taetrolens	No	3012STDY6651995	SAMEA26390668	ERR2125658	ERX2182510									ERS1473302	GCA_900637735.1	Complete genome	1
8068	Pseudomonas mucidolens	Pseudomonas mucidolens	Yes	3012STDY6447012	SAMEA4040591	ERR1674575	ERX1744627									ERS1211701	GCA_900475945.1	Complete genome	1
8081	Clostridium perfringens	Clostridium perfringens	No	3012STDY6447003	SAMEA4040021	ERR1656460	ERX1726778									ERS1211131	GCA_900461295.1	Contig	12
8100	Streptococcus agalactiae	Streptococcus agalactiae	No	3012STDY6246405	SAMEA3632066	ERR1223249	ERX1295462									ERS939215	GCA_900459235.1	Contig	2
8105	Hafnia alvei	Hafnia alvei	Yes	3012STDY5906023	SAMEA2665123	ERR676892	ERX631859									ERS513134	GCA_900451105.1	Contig	2
8113	Providencia rustigianii	Providencia rustigianii	No	3012STDY6652000	SAMEA26394418	ERR2125662	ERX2182514									ERS1473307	GCA_900637755.1	Complete genome	1
8129	Enterococcus durans	Enterococcus durans	No	3012STDY6264172	SAMEA3679186	ERR1681940	ERX1751557									ERS986335	GCA_900447815.1	Contig	6
8130	Enterococcus durans	Enterococcus durans	No	3012STDY6264173	SAMEA3679187	ERR1681941	ERX1751558									ERS986336	GCA_900447695.1	Contig	8
8131	Enterococcus faecalis	Enterococcus faecalis	No	3012STDY6408884	SAMEA4557822	ERR1749754	ERX1818934									ERS1457001	GCA_900448285.1	Contig	2
8132	Enterococcus faecalis	Enterococcus faecalis	No	3012STDY6324658	SAMEA3867455	ERR1377185	ERX1448311									ERS1054589	GCA_900447855.1	Contig	6
8133	Streptococcus gallolyticus subsp. gallolyticus	Streptococcus gallolyticus subsp. gallolyticus	No	3012STDY6246406	SAMEA3632067	ERR1223250	ERX1295463									ERS939216	GCA_901543475.1	Complete genome	1
8134	Haemophilus aegyptius	Haemophilus aegyptius	No	3012STDY6652001	SAMEA26395168	ERR2125663	ERX2182515									ERS1473308	GCA_900637765.1	Complete genome	1
8135	Haemophilus aegyptius	Haemophilus influenzae biotype aegyptius	No	3012STDY6408889	SAMEA4557826	ERR1749757	ERX1818937									ERS1457005	GCA_900450755.1	Contig	3
8139	Gordonia rubripertincta	Rhodococcus rhodochrous	No	3012STDY6756503	SAMEA103899857	ERR2125793	ERX2182645									ERS1589025	GCA_900683595.1	Contig	8
8140	Streptococcus equinus	Streptococcus bovis	No	3012STDY6246407	SAMEA3632068	ERR1223251	ERX1295464									ERS939217	GCA_900636465.1	Complete genome	1
8141	Rodentibacter pneumotropicus	Pasteurella pneumotropica	Yes	3012STDY6768372	SAMEA4598722	ERR2532428	ERX2550849									ERS2419430	pending
8143	Haemophilus influenzae	Haemophilus influenzae	Yes	3012STDY5813089	SAMEA2498480	ERR550490	ERX509559	ERR550499	ERX509568							ERS450003	GCA_001457655.1	Complete genome	1
8151	Mycolicibacterium phlei	Mycobacterium phlei	Yes	3012STDY6447006	SAMEA4040484	ERR1674570	ERX1744622									ERS1211594	GCA_900637085.1	Complete genome	1
8155	Cronobacter sakazakii	Cronobacter sakazakii	No	3012STDY6551391	SAMEA4598412	ERR2532406	ERX2550827									ERS2419121	pending
8156	Mycolicibacterium phlei	Mycobacterium phlei	No	3012STDY6667045	SAMEA37370668	ERR2125685	ERX2182537									ERS1487942	GCA_900453675.1	Contig	2
8159	Mycolicibacterium smegmatis	Mycobacterium smegmatis	Yes	3012STDY5814529	SAMEA2517361	ERR550494	ERX509563	ERR550502	ERX509571	ERR550505	ERX509574					ERS451418	GCA_001457595.1	Complete genome	1
8163	Erysipelothrix rhusiopathiae	Erysipelothrix rhusiopathiae	Yes	3012STDY6674155	SAMEA48399418	ERR2125694	ERX2182546									ERS1502647	GCA_900637845.1	Complete genome	1
8164	Klebsiella pneumoniae	Escherichia coli	No	3012STDY6293110	SAMEA3729945	ERR1354171	ERX1425646									ERS1037094	GCA_901482415.1	Contig	3
8165	Citrobacter freundii	Citrobacter freundii	No	3012STDY6651998	SAMEA26392918	ERR2125660	ERX2182512									ERS1473305	GCA_900446885.1	Contig	4
8167	Klebsiella oxytoca	Klebsiella oxytoca	No	3012STDY6087900	SAMEA3340624	ERR950061	ERX1029046									ERS702124	GCA_900451325.1	Contig	3
8172	Klebsiella pneumoniae	Klebsiella pneumoniae subsp. pneumoniae	No	3012STDY6068073	SAMEA3310340	ERR910549	ERX989804									ERS686706	GCA_900451575.1	Contig	2
8175	Enterococcus faecalis	Enterococcus faecalis	No	3012STDY6387784	SAMEA3923598	ERR1475886	ERX1546914									ERS1110732	GCA_900447765.1	Contig	2
8176	Enterococcus faecalis	Enterococcus faecalis	No	3012STDY6324659	SAMEA3867456	ERR1377186	ERX1448312									ERS1054590	GCA_900447705.1	Contig	6
8177	Streptococcus equinus	Streptococcus bovis	Yes	3012STDY6613870	SAMEA4525304	ERR1940978	ERX2001511									ERS1424483	pending
8178	Staphylococcus aureus	Staphylococcus aureus	No	3012STDY6175429	SAMEA3500274	ERR1109325	ERX1188856									ERS807423	GCA_900457795.1	Contig	2
8179	Escherichia coli	Escherichia coli	No	3012STDY6123385	SAMEA3446346	ERR999917	ERX1078953									ERS744797	GCA_900449865.1	Contig	5
8180	Streptococcus agalactiae	Streptococcus agalactiae	No	3012STDY6279166	SAMEA3714883	ERR1351114	ERX1422638									ERS1022032	GCA_900458975.1	Contig	2
8181	Streptococcus agalactiae	Streptococcus agalactiae	Yes	3012STDY6267531	SAMEA3696441	ERR1305747	ERX1377370									ERS1003590	GCA_900458965.1	Contig	12
8182	Streptococcus agalactiae	Streptococcus agalactiae	No	3012STDY6408885	SAMEA4557823	ERR1749755	ERX1818935									ERS1457002	GCA_900459005.1	Contig	5
8183	Streptococcus agalactiae	Streptococcus agalactiae	No	3012STDY6293099	SAMEA3729935	ERR1354161	ERX1425636									ERS1037084	GCA_900458995.1	Contig	5
8184	Streptococcus agalactiae	Streptococcus agalactiae	No	3012STDY6196528	SAMEA3529271	ERR1156419	ERX1229945									ERS836420	GCA_900636375.1	Complete genome	1
8185	Streptococcus agalactiae	Streptococcus agalactiae	No	3012STDY6293100	SAMEA3729936	ERR1354162	ERX1425637									ERS1037085	GCA_900459055.1	Contig	4
8187	Streptococcus agalactiae	Streptococcus agalactiae	No	3012STDY6295012	SAMEA3856681	ERR1366074	ERX1437344									ERS1043815	GCA_900475355.1	Complete genome	1
8188	Streptococcus agalactiae	Streptococcus agalactiae	No	3012STDY6211421	SAMEA3572415	ERR1193277	ERX1266661									ERS879564	GCA_900459245.1	Contig	5
8189	Bordetella pertussis	Bordetella pertussis	No	3012STDY7122785	SAMEA104338396	ERR2432894	ERX2452473									ERS1963374	pending
8193	Streptococcus pyogenes	Streptococcus pyogenes	No	3012STDY6046003	SAMEA3222082	ERR879364	ERX958767									ERS647583	GCA_901472475.1	Complete genome	1
8195	Streptococcus pyogenes	Streptococcus pyogenes	No	3012STDY6246408	SAMEA3632069	ERR1223252	ERX1295465									ERS939218	GCA_900475075.1	Complete genome	1
8196	Escherichia marmotae	Escherichia coli	No	3012STDY6123386	SAMEA3446347	ERR1193256	ERX1266640	ERR999918	ERX1078954	ERR1140953	ERX1219802					ERS744798	GCA_900636405.1	Complete genome	1
8198	Streptococcus pyogenes	Streptococcus pyogenes	Yes	3012STDY5802530	SAMEA2479569	ERR550482	ERX509551	ERR550487	ERX509556							ERS445054	GCA_002055535.1	Complete genome	1
8199	Streptococcus pyogenes	Streptococcus pyogenes	No	3012STDY6263026	SAMEA53329918	ERR1813519	ERX1876056									ERS1509221	GCA_900459935.1	Contig	2
8203	Pseudomonas aeruginosa	Pseudomonas aeruginosa	No	3012STDY6356401	SAMEA4537262	ERR1731813	ERX1801741									ERS1436441	GCA_900455445.1	Contig	13
8213	Enterococcus faecalis	Enterococcus faecalis	No	3012STDY7184635	SAMEA104398193	ERR2580781	ERX2597846									ERS2016135	pending
8218	Shigella dysenteriae	Shigella dysenteriae	No	3012STDY7236921	SAMEA104460783	ERR2564861	ERX2583205									ERS2078725	pending
8223	Brucella melitensis	Brucella melitensis	No	3012STDY7103879	SAMEA104318187	ERR2432909	ERX2452488									ERS1943165	GCA_900446075.1	Contig	26
8224	Streptococcus pyogenes	Streptococcus pyogenes	No	3012STDY6263027	SAMEA53411668	ERR1813520	ERX1876057									ERS1509330	GCA_900475465.1	Complete genome	1
8225	Streptococcus pyogenes	Streptococcus pyogenes	No	3012STDY6222027	SAMEA3597579	ERR1681920	ERX1751537									ERS904728	GCA_900474455.1	Complete genome	1
8227	Streptococcus pyogenes	Streptococcus pyogenes	No	3012STDY6331026	SAMEA3871782	ERR1397203	ERX1468462									ERS1058916	GCA_900475615.1	Complete genome	1
8229	Streptococcus pyogenes	Streptococcus pyogenes	No	3012STDY6263028	SAMEA53412418	ERR1813521	ERX1876058									ERS1509331	GCA_900459795.1	Contig	2
8230	Streptococcus pyogenes	Streptococcus pyogenes	No	3012STDY6255801	SAMEA3649042	ERR1254180	ERX1325789									ERS956191	GCA_900475165.1	Complete genome	1
8231	Streptococcus pyogenes	Streptococcus pyogenes	No	3012STDY6211422	SAMEA3572417	ERR1193278	ERX1266662									ERS879566	GCA_900474965.1	Complete genome	1
8232	Streptococcus pyogenes	Streptococcus pyogenes	No	3012STDY6246409	SAMEA3632070	ERR1223253	ERX1295466									ERS939219	GCA_900636485.1	Complete genome	1
8237	Clostridium perfringens	Clostridium perfringens	Yes	3012STDY6649824	SAMEA24558418	ERR2125640	ERX2182492									ERS1470859	pending
8238	Clostridium perfringens	Clostridium perfringens	No	3012STDY6439518	SAMEA4030751	ERR1656456	ERX1726774									ERS1201861	pending
8239	Clostridium perfringens NCTC 8239	Clostridium perfringens	No	3012STDY6451290	SAMEA4063013	ERR1681948	ERX1751565									ERS1234123	GCA_900461415.1	Contig	2
8244	Salmonella enterica subsp. enterica	Salmonella enterica subsp. enterica serotype Abaetetuba	No	3012STDY6430066	SAMEA4598495	ERR2532390	ERX2550811									ERS2419204	pending
8246	Clostridium perfringens	Clostridium perfringens	No	3012STDY6447001	SAMEA4040020	ERR1656458	ERX1726776									ERS1211130	GCA_900461205.1	Contig	2
8247	Clostridium perfringens	Clostridium perfringens	No	3012STDY6447004	SAMEA4040644	ERR1674568	ERX1744620									ERS1211754	GCA_900447065.1	Contig	2
8249	Neisseria meningitidis	Neisseria meningitidis	No	3012STDY7089549	SAMEA104307669	ERR2262567	ERX2314293									ERS1932647	GCA_900453975.1	Contig	11
8251	Aerococcus viridans	Aerococcus viridans	Yes	3012STDY6447013	SAMEA4040026	ERR1674576	ERX1744628									ERS1211136	GCA_900445095.1	Contig	3
8254	Neisseria gonorrhoeae	Neisseria gonorrhoeae	No	3012STDY6652016	SAMEA26406418	ERR2125677	ERX2182529									ERS1473323	GCA_900454085.1	Contig	2
8256	Salmonella enterica subsp. enterica	Salmonella enterica subsp. enterica serotype Cambridge	No	3012STDY5912546	SAMEA2689756	ERR688931	ERX633913	ERR688952	ERX633934							ERS523574	GCA_900456735.1	Contig	2
8258	Salmonella enterica subsp. enterica	Salmonella enterica subsp. enterica serotype Harrisonburg	No	3012STDY5912547	SAMEA2689757	ERR688932	ERX633914									ERS523575	GCA_900457255.1	Contig	8
8260	Salmonella enterica subsp. enterica	Salmonella enterica subsp. enterica serotype Berkeley	No	3012STDY6430067	SAMEA4598496	ERR2532391	ERX2550812									ERS2419205	pending
8261	Salmonella enterica subsp. enterica	Salmonella enterica subsp. enterica serotype Alachua	No	3012STDY5912548	SAMEA2689758	ERR688934	ERX633916	ERR688953	ERX633935							ERS523576	GCA_900456555.1	Contig	2
8263	Neisseria flavescens	Neisseria flavescens	Yes	3012STDY6396504	SAMEA3936792	ERR1543210	ERX1613975									ERS1123926	GCA_900453805.1	Contig	4
8267	Salmonella enterica subsp. enterica	Salmonella enterica subsp. enterica serotype Schoeneberg	No	3012STDY5912549	SAMEA2689759	ERR688935	ERX633917	ERR690962	ERX635942							ERS523577	GCA_900635645.1	Complete genome	1
8270	Salmonella enterica subsp. enterica	Salmonella enterica subsp. enterica serotype Cairina	No	3012STDY5977630	SAMEA2771252	ERR752452	ERX696134									ERS544008	GCA_900456615.1	Contig	3
8271	Salmonella enterica subsp. enterica	Salmonella enterica subsp. enterica serotype Blukwa	No	3012STDY5912550	SAMEA2689760	ERR688936	ERX633918	ERR690963	ERX635943							ERS523578	GCA_900635605.1	Complete genome	1
8272	Salmonella enterica subsp. enterica	Salmonella enterica subsp. enterica serotype Johannesburg	No	3012STDY5912551	SAMEA2689761	ERR688937	ERX633919									ERS523579	GCA_900635585.1	Complete genome	1
8273	Salmonella enterica subsp. salamae	Salmonella enterica subsp. salamae serotype Worcester	No	3012STDY5912552	SAMEA2689762	ERR688938	ERX633920	ERR690964	ERX635944							ERS523580	GCA_900635655.1	Complete genome	1
8282	Pasteurella multocida	Pasteurella dagmatis	No	3012STDY6944369	SAMEA104200666	ERR2177092	ERX2233455									ERS1859684	GCA_900638095.1	Complete genome	1
8284	Rodentibacter pneumotropicus	Pasteurella pneumotropica	No	3012STDY6652006	SAMEA26398918	ERR2125667	ERX2182519									ERS1473313	GCA_900637805.1	Complete genome	1
8294	Staphylococcus hyicus	Staphylococcus sp.	No	3012STDY6173387	SAMEA3499053	ERR1100785	ERX1180319									ERS806202	GCA_901542495.1	Contig	2
8297	Salmonella enterica subsp. arizonae	Salmonella enterica subsp. arizonae	Yes	3012STDY5906024	SAMEA2665124	ERR676893	ERX631860									ERS513135	GCA_900456225.1	Contig	2
8300	Streptococcus pyogenes	Streptococcus pyogenes	No	3012STDY6205731	SAMEA3542440	ERR1193264	ERX1266648									ERS849589	GCA_900474815.1	Complete genome	1
8302	Streptococcus pyogenes	Streptococcus pyogenes	No	3012STDY6293101	SAMEA3729937	ERR1354163	ERX1425638									ERS1037086	GCA_900636725.1	Complete genome	1
8303	Streptococcus pyogenes	Streptococcus pyogenes	No	3012STDY6246396	SAMEA3632057	ERR1223240	ERX1295453									ERS939206	GCA_900460055.1	Contig	5
8304	Streptococcus pyogenes	Streptococcus pyogenes	No	3012STDY6408886	SAMEA4557824	ERR1749756	ERX1818936									ERS1457003	GCA_900475795.1	Complete genome	1
8305	Streptococcus pyogenes	Streptococcus pyogenes	No	3012STDY6345031	SAMEA3879485	ERR1407351	ERX1478590									ERS1066619	GCA_900459725.1	Contig	2
8307	Enterococcus durans	Enterococcus durans	Yes	3012STDY6324660	SAMEA4598413	ERR2532355	ERX2550776									ERS2419122	pending
8308	Streptococcus pyogenes	Streptococcus pyogenes	No	3012STDY6293102	SAMEA3729938	ERR1354164	ERX1425639									ERS1037087	GCA_900459785.1	Contig	2
8314	Streptococcus pyogenes	Streptococcus pyogenes	No	3012STDY6205732	SAMEA3542441	ERR1193265	ERX1266649									ERS849590	GCA_900474765.1	Complete genome	1
8316	Streptococcus pyogenes	Streptococcus pyogenes	No	3012STDY6222028	SAMEA3597580	ERR1681921	ERX1751538									ERS904729	GCA_900474945.1	Complete genome	1
8317	Staphylococcus aureus	Staphylococcus aureus	No	3012STDY5977632	SAMEA2771254	ERR759472	ERX704102									ERS544010	GCA_900635095.1	Complete genome	1
8318	Streptococcus pyogenes	Streptococcus pyogenes	No	3012STDY6222029	SAMEA3597581	ERR1681922	ERX1751539									ERS904730	GCA_901482645.1	Complete genome	1
8320	Streptococcus pyogenes	Streptococcus pyogenes	No	3012STDY6263029	SAMEA53413168	ERR1813522	ERX1876059									ERS1509332	GCA_900475485.1	Complete genome	1
8322	Streptococcus pyogenes	Streptococcus pyogenes	No	3012STDY6259406	SAMEA3662934	ERR1274813	ERX1346401									ERS970083	GCA_900475335.1	Complete genome	1
8324	Streptococcus pyogenes	Streptococcus pyogenes	No	3012STDY6246397	SAMEA3632058	ERR1223241	ERX1295454									ERS939207	GCA_900475085.1	Complete genome	1
8325	Staphylococcus aureus subsp. aureus NCTC 8325	Staphylococcus aureus	No	3012STDY6263036	SAMEA3672889	ERR1274833	ERX1346421									ERS980038	GCA_900475245.1	Complete genome	1
8326	Streptococcus pyogenes	Streptococcus pyogenes	No	3012STDY6244130	SAMEA3614262	ERR1223223	ERX1295436									ERS921411	GCA_900475115.1	Complete genome	1
8328	Streptococcus pyogenes	Streptococcus pyogenes	No	3012STDY6211423	SAMEA3572419	ERR1193279	ERX1266663									ERS879568	GCA_900474855.1	Complete genome	1
8330	Streptococcus pyogenes	Streptococcus pyogenes	No	3012STDY6263030	SAMEA53413918	ERR1813523	ERX1876060									ERS1509333	GCA_900461655.1	Contig	2
8332	Streptococcus pyogenes	Streptococcus pyogenes	No	3012STDY6205733	SAMEA3542442	ERR1193266	ERX1266650									ERS849591	GCA_900474955.1	Complete genome	1
8333	Escherichia coli	Escherichia coli	No	3012STDY6143529	SAMEA3469439	ERR1046582	ERX1126873	ERR1036226	ERX1114960							ERS764944	GCA_900450295.1	Contig	7
8334	Brucella melitensis	Brucella melitensis	No	3012STDY7103880	SAMEA104318188	ERR2432910	ERX2452489									ERS1943166	GCA_900446095.1	Contig	4
8340	Kocuria rhizophila	Kocuria rhizophila	No	3012STDY6667049	SAMEA37372918	ERR2125689	ERX2182541									ERS1487945	GCA_900637835.1	Complete genome	1
8344	Bordetella bronchiseptica	Bordetella bronchiseptica	No	3012STDY6733943	SAMEA101167918	ERR2125796	ERX2182648	ERR2125823	ERX2182675							ERS1573005	GCA_900637995.1	Complete genome	1
8359	Clostridium perfringens	Clostridium perfringens	No	3012STDY6551389	SAMEA4412683	ERR1805687	ERX1868714									ERS1324132	GCA_900461145.1	Contig	10
8370	Streptococcus pyogenes	Streptococcus pyogenes	No	3012STDY6496205	SAMEA4364215	ERR1787532	ERX1851255									ERS1275664	GCA_900476015.1	Complete genome	1
8380	Clostridium fallax	Clostridium fallax	Yes	3012STDY6593597	SAMEA4504040	ERR1892121	ERX1952619									ERS1403219	GCA_900461065.1	Contig	15
8385	Salmonella enterica subsp. enterica serovar Typhi	Salmonella enterica subsp. enterica serotype Typhi	Yes	3012STDY7078505	SAMEA104281633	ERR2246672	ERX2298695									ERS1906611	GCA_900456745.1	Contig	7
8392	Salmonella enterica	Salmonella enterica subsp. enterica serotype Typhimurium	No	3012STDY6435360	SAMEA4028449	ERR1787505	ERX1851228	ERR1599939	ERX1670506							ERS1199559	GCA_900456125.1	Contig	2
8393	Salmonella enterica subsp. enterica serovar Typhi	Salmonella enterica subsp. enterica serotype Typhi	No	3012STDY7184655	SAMEA104398213	ERR2532119	ERX2550548									ERS2016155	pending
8399	Staphylococcus aureus	Staphylococcus aureus	No	3012STDY6178294	SAMEA3504591	ERR1124237	ERX1203436									ERS811740	GCA_900458235.1	Contig	2
8443	Vibrio metschnikovii	Vibrio metschnikovii	Yes	3012STDY6579898	SAMEA4442457	ERR1854432	ERX1916410									ERS1353906	GCA_900460295.1	Contig	3
8449	Clostridium perfringens	Clostridium perfringens	No	3012STDY6590992	SAMEA4475679	ERR1893260	ERX1953656									ERS1374858	GCA_900461155.1	Contig	29
8450	Escherichia coli	Escherichia coli	No	3012STDY5912553	SAMEA2689763	ERR688939	ERX633921									ERS523581	GCA_900448165.1	Contig	3
8452	Arcanobacterium haemolyticum	Arcanobacterium haemolyticum	Yes	3012STDY6439520	SAMEA4030753	ERR1656457	ERX1726775									ERS1201863	GCA_900475915.1	Complete genome	1
8455	Haemophilus influenzae	Haemophilus influenzae	No	3012STDY5994431	SAMEA2822163	ERR759475	ERX704105									ERS569354	GCA_900478735.1	Complete genome	1
8467	Haemophilus influenzae	Haemophilus influenzae	No	3012STDY6652011	SAMEA26402668	ERR2125672	ERX2182524									ERS1473318	pending
8468	Haemophilus influenzae	Haemophilus influenzae	No	3012STDY5994432	SAMEA2822164	ERR759476	ERX704106									ERS569355	pending
8468	Haemophilus influenzae	Haemophilus influenzae	No	3012STDY6046001	SAMEA3222080	ERR879363	ERX958766									ERS647581	GCA_901472485.1	Complete genome	1
8479	Haemophilus parahaemolyticus HK385	Haemophilus parahaemolyticus	Yes	3012STDY6719853	SAMEA87363418	ERR2125773	ERX2182625									ERS1554599	GCA_900450675.1	Contig	2
8480	Yersinia pseudotuberculosis	Yersinia pseudotuberculosis	No	3012STDY5912554	SAMEA2689764	ERR718764	ERX662686	ERR688940	ERX633922							ERS523582	GCA_900635715.1	Complete genome	1
8489	Pasteurella multocida	Pasteurella multocida	No	3012STDY5994433	SAMEA2822165	ERR759477	ERX704107									ERS569356	GCA_900454645.1	Contig	2
8495	Salmonella enterica	Salmonella enterica subsp. enterica serotype Matopeni	No	3012STDY6430068	SAMEA4017714	ERR1588647	ERX1659293									ERS1188824	GCA_900456095.1	Contig	3
8496	Salmonella enterica subsp. enterica serovar Thompson	Salmonella enterica subsp. enterica serotype Thompson	No	3012STDY5912555	SAMEA2689765	ERR688941	ERX633923									ERS523583	GCA_900478375.1	Complete genome	1
8497	Salmonella enterica	Salmonella enterica subsp. enterica serotype Rubislaw	No	3012STDY6430069	SAMEA4017715	ERR1588648	ERX1659294									ERS1188825	GCA_900456285.1	Contig	7
8500	Escherichia coli	Escherichia coli	No	3012STDY6143530	SAMEA3469440	ERR1046583	ERX1126874									ERS764945	GCA_900450225.1	Contig	2
8502	Haemophilus aegyptius	Haemophilus aegyptius	Yes	3012STDY6474711	SAMEA4076725	ERR1766249	ERX1831818									ERS1247835	GCA_900475885.1	Complete genome	1
8503	Clostridium perfringens	Clostridium perfringens	No	3012STDY6345025	SAMEA3879480	ERR1407347	ERX1478586									ERS1066614	GCA_901482475.1	Contig	10
8506	Pseudomonas aeruginosa	Pseudomonas aeruginosa	No	3012STDY6356402	SAMEA4537263	ERR1731814	ERX1801742									ERS1436442	GCA_900455565.1	Contig	14
8507	Staphylococcus aureus	Staphylococcus aureus	No	3012STDY6175430	SAMEA3500275	ERR1109326	ERX1188857									ERS807424	GCA_900457765.1	Contig	2
8513	Micrococcus luteus	Micrococcus luteus	No	3012STDY6981844	SAMEA104167176	ERR2192962	ERX2249077									ERS1826194	pending
8520	Shigella flexneri	Shigella flexneri	No	3012STDY7040892	SAMEA104210771	ERR2225518	ERX2278888									ERS1869789	GCA_900457165.1	Contig	2
8524	Shigella flexneri	Shigella flexneri	No	3012STDY7040893	SAMEA104210772	ERR2225519	ERX2278889									ERS1869790	GCA_900457185.1	Contig	3
8529	Actinobacillus equuli	Actinobacillus equuli	Yes	3012STDY6311994	SAMEA3861964	ERR1366079	ERX1437349									ERS1049098	GCA_900636745.1	Complete genome	1
8530	Staphylococcus aureus	Staphylococcus aureus	No	3012STDY6173388	SAMEA3499055	ERR1100786	ERX1180320									ERS806204	GCA_900457715.1	Contig	2
8531	Staphylococcus aureus	Staphylococcus aureus	No	3012STDY6276066	SAMEA3711429	ERR1329800	ERX1401420									ERS1018578	GCA_900457405.1	Contig	3
8532	Staphylococcus aureus	Staphylococcus aureus	Yes	3012STDY5802528	SAMEA2479567	ERR550481	ERX509550									ERS445052	GCA_900706775.1	Contig	3
8535	Hafnia alvei	Hafnia alvei	No	3012STDY6652002	SAMEA26395918	ERR2125687	ERX2182539									ERS1473309	GCA_900451035.1	Contig	4
8540	Haemophilus haemoglobinophilus	Haemophilus haemoglobinophilus	No	3012STDY6652015	SAMEA26405668	ERR2125676	ERX2182528									ERS1473322	GCA_900450985.1	Contig	4
8543	Streptococcus dysgalactiae subsp. equisimilis	Streptococcus dysgalactiae subsp. equisimilis	No	3012STDY6406196	SAMEA3956098	ERR1550050	ERX1620820									ERS1143232	GCA_900460145.1	Contig	2
8545	Brevundimonas diminuta	Brevundimonas diminuta	Yes	3012STDY6447009	SAMEA4040024	ERR1674573	ERX1744625									ERS1211134	GCA_900445995.1	Contig	2
8546	Streptococcus dysgalactiae subsp. equisimilis	Streptococcus dysgalactiae subsp. equisimilis	No	3012STDY6211424	SAMEA3572421	ERR1193280	ERX1266664									ERS879570	GCA_901542365.1	Complete genome	1
8547	Streptococcus dysgalactiae	Streptococcus dysgalactiae	No	3012STDY6244131	SAMEA3614263	ERR1223224	ERX1295437									ERS921412	GCA_900460025.1	Contig	49
8554	Neisseria meningitidis	Neisseria meningitidis	No	3012STDY7089550	SAMEA104307670	ERR2262568	ERX2314294									ERS1932648	GCA_900453955.1	Contig	7
8560	Bacteroides fragilis	Bacteroides fragilis	No	3012STDY6680701	SAMEA50768668	ERR2125726	ERX2182578									ERS1505806	pending
8561	Moraxella bovis	Moraxella bovis	No	3012STDY6652010	SAMEA26401918	ERR2125671	ERX2182523									ERS1473317	pending
8563	Vibrio metschnikovii	Vibrio metschnikovii	No	3012STDY6652003	SAMEA26396668	ERR2125664	ERX2182516									ERS1473310	GCA_900460305.1	Contig	8
8576	Shigella boydii	Shigella boydii	No	3012STDY7089555	SAMEA104307675	ERR2262573	ERX2314299									ERS1932653	GCA_900457245.1	Contig	13
8580	Yersinia pseudotuberculosis	Yersinia pseudotuberculosis	No	3012STDY6652004	SAMEA26397418	ERR2125665	ERX2182517									ERS1473311	GCA_900460685.1	Contig	2
8582	Achromobacter denitrificans	Achromobacter denitrificans	Yes	3012STDY6324646	SAMEA3867444	ERR1377173	ERX1448299									ERS1054578	GCA_900444675.1	Contig	2
8595	Nocardia cyriacigeorgica	Nocardia asteroides	No	3012STDY6756504	SAMEA103899858	ERR2125815	ERX2182667									ERS1589026	GCA_900683635.1	Complete genome	1
8599	Shigella dysenteriae	Shigella dysenteriae	No	3012STDY7236922	SAMEA104460784	ERR2564862	ERX2583206									ERS2078726	pending
8603	Escherichia coli	Escherichia coli	No	3012STDY6123387	SAMEA3446348	ERR999919	ERX1078955	ERR1140954	ERX1219803							ERS744799	GCA_900449745.1	Contig	3
8618	Streptococcus salivarius	Streptococcus salivarius subsp. salivarius	Yes	3012STDY6244132	SAMEA3614264	ERR1223225	ERX1295438									ERS921413	GCA_900636435.1	Complete genome	1
8620	Escherichia coli	Escherichia coli	No	3012STDY6123369	SAMEA3446330	ERR987682	ERX1068940									ERS744781	GCA_900449485.1	Contig	4
8621	Escherichia coli	Escherichia coli	No	3012STDY6112235	SAMEA3400783	ERR985322	ERX1066543	ERR985330	ERX1066551							ERS736967	GCA_900449225.1	Contig	5
8622	Escherichia coli	Escherichia coli	No	3012STDY6112236	SAMEA3400784	ERR985331	ERX1066552									ERS736968	GCA_900449145.1	Contig	7
8623	Escherichia coli	Escherichia coli	No	3012STDY6123370	SAMEA3446331	ERR987683	ERX1068941									ERS744782	GCA_900636175.1	Complete genome	1
8639	Corynebacterium ulcerans	Corynebacterium ulcerans	No	3012STDY6430054	SAMEA4017706	ERR1588637	ERX1659283									ERS1188816	GCA_900475775.1	Complete genome	1
8660	Corynebacterium ulcerans	Corynebacterium ulcerans	No	3012STDY6383826	SAMEA3919790	ERR1456747	ERX1527225									ERS1106924	pending
8661	Janthinobacterium lividum	Janthinobacterium lividum	No	3012STDY6652005	SAMEA26398168	ERR2125666	ERX2182518									ERS1473312	GCA_900451225.1	Contig	4
8666	Corynebacterium ulcerans	Corynebacterium ulcerans	No	3012STDY6387764	SAMEA3923577	ERR1466823	ERX1537300									ERS1110711	GCA_900447245.1	Contig	2
8678	Clostridium perfringens	Clostridium perfringens	No	3012STDY6324663	SAMEA3867459	ERR1377187	ERX1448313									ERS1054593	GCA_901523095.1	Contig	4
8679	Clostridium perfringens	Clostridium perfringens	No	3012STDY6542262	SAMEA4384061	ERR1787549	ERX1851272									ERS1295510	GCA_900461135.1	Contig	3
8683	Chromobacterium violaceum	Chromobacterium violaceum	No	3012STDY6652009	SAMEA26401168	ERR2125670	ERX2182522									ERS1473316	GCA_900446775.1	Contig	5
8684	Chromobacterium violaceum	Chromobacterium violaceum	No	3012STDY6028606	SAMEA3182907	ERR768074	ERX711347									ERS636083	GCA_900460965.1	Contig	3
8685	Chromobacterium violaceum	Chromobacterium violaceum	No	3012STDY7122747	SAMEA104338371	ERR2366978	ERX2415288									ERS1963349	pending
8698	Acinetobacter calcoaceticus	Acinetobacter calcoaceticus	No	3012STDY7122731	SAMEA104338355	ERR2531731	ERX2550160	ERR2302899	ERX2354236							ERS1963333	pending
8705	Salmonella enterica subsp. enterica	Salmonella enterica subsp. enterica	No	3012STDY6118246	SAMEA3443770	ERR987667	ERX1068925									ERS743096	GCA_900456585.1	Contig	2
8721	Bacillus paralicheniformis	Bacillus licheniformis	No	3012STDY5977634	SAMEA2771256	ERR759473	ERX704103									ERS544012	GCA_900635765.1	Complete genome	1
8723	Staphylococcus aureus	Staphylococcus aureus	No	3012STDY6222038	SAMEA3597590	ERR1223209	ERX1295422									ERS904739	GCA_900458445.1	Contig	3
8724	Staphylococcus aureus	Staphylococcus aureus	No	3012STDY6178295	SAMEA3504592	ERR1124238	ERX1203437									ERS811741	GCA_900458035.1	Contig	2
8725	Staphylococcus aureus	Staphylococcus aureus	No	3012STDY6178296	SAMEA3504593	ERR1124239	ERX1203438									ERS811742	GCA_900458025.1	Contig	2
8726	Staphylococcus aureus	Staphylococcus aureus	No	3012STDY6191364	SAMEA3518008	ERR1140961	ERX1219810									ERS825157	GCA_900474565.1	Complete genome	1
8727	Enterococcus faecalis	Enterococcus faecalis	No	3012STDY6246410	SAMEA3632071	ERR1223254	ERX1295467									ERS939220	GCA_901543465.1	Contig	2
8729	Enterococcus faecalis	Enterococcus faecalis	No	3012STDY6246398	SAMEA3632059	ERR1223242	ERX1295455									ERS939208	GCA_901543445.1	Contig	2
8730	Enterococcus faecalis	Streptococcus sp.	No	3012STDY6356405	SAMEA4598445	ERR2532366	ERX2550787									ERS2419154	pending
8731	Enterococcus faecalis	Streptococcus sp.	No	3012STDY6246399	SAMEA3632060	ERR1223243	ERX1295456									ERS939209	GCA_900683515.1	Contig	34
8732	Enterococcus faecalis	Enterococcus faecalis	No	3012STDY6244133	SAMEA3614265	ERR1223226	ERX1295439									ERS921414	GCA_901553725.1	Complete genome	1
8733	Enterococcus avium	Streptococcus sp.	No	3012STDY6350716	SAMEA4598444	ERR2532362	ERX2550783									ERS2419153	pending
8734	Enterococcus faecalis	Enterococcus faecalis	No	3012STDY6246400	SAMEA3632061	ERR1223244	ERX1295457									ERS939210	GCA_901543485.1	Contig	2
8735	Enterococcus faecalis	Streptococcus sp.	No	3012STDY6267532	SAMEA4598437	ERR2532347	ERX2550768									ERS2419146	pending
8736	Enterococcus gallinarum	Streptococcus gallinarum	No	3012STDY6252239	SAMEA3643304	ERR1229109	ERX1301161									ERS950453	GCA_901543425.1	Contig	2
8738	Streptococcus lutetiensis	Streptococcus lutetiensis	No	3012STDY6252240	SAMEA3643305	ERR1229110	ERX1301162									ERS950454	GCA_900475065.1	Complete genome	1
8739	Streptococcus lutetiensis	Streptococcus lutetiensis	No	3012STDY6331035	SAMEA4598442	ERR2532359	ERX2550780									ERS2419151	pending
8740	Enterococcus faecium	Streptococcus sp.	No	3012STDY6246401	SAMEA3632062	ERR1223245	ERX1295458									ERS939211	GCA_900683525.1	Contig	6
8741	Enterococcus saccharolyticus	Enterococcus gallinarum	No	3012STDY6252241	SAMEA3643306	ERR1229111	ERX1301163									ERS950455	GCA_900683535.1	Contig	13
8742	Enterococcus faecium	Enterococcus faecium	No	3012STDY6259389	SAMEA3662917	ERR1254185	ERX1325794									ERS970066	GCA_900683555.1	Contig	9
8743	Enterococcus faecium	Streptococcus sp.	No	3012STDY6259390	SAMEA3662918	ERR1254186	ERX1325795									ERS970067	GCA_900683575.1	Contig	4
8744	Enterococcus faecalis	Streptococcus sp.	No	3012STDY6263031	SAMEA3672887	ERR1274831	ERX1346419									ERS980036	GCA_900683565.1	Contig	10
8745	Enterococcus faecalis	Streptococcus sp.	No	3012STDY6311990	SAMEA1046663	ERR2508246	ERX2527701									ERS2353004	GCA_900636775.1	Complete genome	1
8746	Streptococcus lutetiensis	Streptococcus lutetiensis	No	3012STDY6259391	SAMEA3662919	ERR1254187	ERX1325796									ERS970068	GCA_901543635.1	Contig	3
8748	Enterococcus raffinosus	Streptococcus sp.	No	3012STDY6293103	SAMEA4598438	ERR2532350	ERX2550771									ERS2419147	pending
8749	Enterococcus faecium	Streptococcus sp.	No	3012STDY6046005	SAMEA3222084	ERR879365	ERX958768									ERS647585	GCA_900683465.1	Contig	2
8762	Bordetella bronchiseptica	Bordetella bronchiseptica	No	3012STDY6362604	SAMEA3893449	ERR1475865	ERX1546893	ERR1424491	ERX1495073							ERS1080583	GCA_901482585.1	Contig	2
8764	Alcaligenes faecalis	Alcaligenes faecalis	No	3012STDY7122739	SAMEA104338363	ERR2531745	ERX2550174									ERS1963341	pending
8765	Staphylococcus aureus	Staphylococcus aureus	No	3012STDY6175426	SAMEA3500271	ERR1109322	ERX1188853									ERS807420	GCA_900457905.1	Contig	2
8766	Staphylococcus aureus	Staphylococcus aureus	No	3012STDY6173389	SAMEA3499056	ERR1100787	ERX1180321									ERS806205	GCA_900458075.1	Contig	2
8769	Pseudomonas alcaligenes	Pseudomonas alcaligenes	No	3012STDY7002031	SAMEA3470205	ERR2532087	ERX2550516									ERS2402870	pending
8781	Escherichia coli	Escherichia coli	No	3012STDY6123388	SAMEA3446349	ERR999920	ERX1078956									ERS744800	GCA_900449705.1	Contig	3
8782	Citrobacter freundii	citrobacter ballerupensis	No	3012STDY6733933	SAMEA101161918	ERR2125785	ERX2182637									ERS1572997	GCA_900446835.1	Contig	9
8783	Escherichia coli	Escherichia coli	No	3012STDY6148152	SAMEA3505369	ERR1046596	ERX1126887									ERS812518	GCA_900450195.1	Contig	4
8785	Salmonella enterica	Salmonella enterica subsp. enterica serotype Ibadan	No	3012STDY6430070	SAMEA4017716	ERR1588649	ERX1659295									ERS1188826	GCA_900456045.1	Contig	2
8796	Streptococcus lutetiensis	Streptococcus lutetiensis	No	3012STDY6259392	SAMEA3662920	ERR1254188	ERX1325797									ERS970069	GCA_901543605.1	Complete genome	1
8797	Clostridium perfringens	Clostridium perfringens	No	3012STDY6324665	SAMEA3867461	ERR1377188	ERX1448314									ERS1054595	GCA_901482515.1	Contig	3
8798	Clostridium perfringens	Clostridium perfringens	No	3012STDY6590993	SAMEA4475680	ERR1883086	ERX1943587									ERS1374859	GCA_900447105.1	Contig	14
8799	Clostridium perfringens	Clostridium perfringens	No	3012STDY6387765	SAMEA3923578	ERR1466824	ERX1537301									ERS1110712	GCA_900461325.1	Contig	5
8839	Klebsiella pneumoniae	Klebsiella edwardsii var. edwardsii	No	3012STDY6087901	SAMEA3340625	ERR950062	ERX1029047									ERS702125	GCA_901420355.1	Contig	3
8846	Klebsiella aerogenes	Raoultella ornithinolytica	No	3012STDY6114983	SAMEA3403054	ERR985359	ERX1066580									ERS739104	GCA_900636135.1	Complete genome	2
8849	Klebsiella pneumoniae	Klebsiella pneumoniae	No	3012STDY6089052	SAMEA3345119	ERR950078	ERX1029063									ERS706549	GCA_900451785.1	Contig	5
8883	Klebsiella pneumoniae	Klebsiella pneumoniae subsp. ozaenae	No	3012STDY6089053	SAMEA3345120	ERR950079	ERX1029064									ERS706550	GCA_900451705.1	Contig	7
8895	Klebsiella pneumoniae	Klebsiella pneumoniae subsp. ozaenae	No	3012STDY6089054	SAMEA3345121	ERR950080	ERX1029065									ERS706551	GCA_900451685.1	Contig	4
8900	Serratia plymuthica	Serratia marcescens	No	3012STDY5912556	SAMEA2689766	ERR688942	ERX633924									ERS523584	GCA_900635625.1	Complete genome	1
8959	Escherichia coli	Escherichia coli	No	3012STDY6396518	SAMEA3936803	ERR1543220	ERX1613985									ERS1123937	GCA_900448265.1	Contig	5
8960	Escherichia coli	Escherichia coli	No	3012STDY6160713	SAMEA3492640	ERR1046597	ERX1126888									ERS799789	GCA_900450095.1	Contig	7
8984	Escherichia coli	Escherichia coli	No	3012STDY6118247	SAMEA3443771	ERR987668	ERX1068926									ERS743097	GCA_900449555.1	Contig	4
8985	Escherichia coli	Escherichia coli	No	3012STDY6112237	SAMEA3400785	ERR985332	ERX1066553									ERS736969	GCA_900449125.1	Contig	2
9001	Escherichia coli	Escherichia coli	Yes	3012STDY5814530	SAMEA2517362	ERR550495	ERX509564	ERR550503	ERX509572	ERR550504	ERX509573					ERS451419	GCA_900706755.1	Contig	5
9002	Escherichia coli	Escherichia coli	No	3012STDY6143527	SAMEA3469437	ERR1070149	ERX1150299	ERR1036224	ERX1114958							ERS764942	GCA_900450435.1	Contig	3
9003	Escherichia coli	Escherichia coli	No	3012STDY6112239	SAMEA3400787	ERR985333	ERX1066554									ERS736971	GCA_900449135.1	Contig	2
9004	Escherichia coli	Escherichia coli	No	3012STDY6112240	SAMEA3400788	ERR985334	ERX1066555									ERS736972	GCA_900449335.1	Contig	3
9005	Escherichia coli	Escherichia coli	No	3012STDY6126210	SAMEA3451116	ERR999924	ERX1078960									ERS747590	GCA_900449815.1	Contig	2
9006	Escherichia coli	Escherichia coli	No	3012STDY6104283	SAMEA3376915	ERR976785	ERX1053762									ERS718587	GCA_900448995.1	Contig	6
9007	Escherichia coli	Escherichia coli	No	3012STDY6100906	SAMEA3368320	ERR972366	ERX1049343									ERS715463	GCA_900448835.1	Contig	4
9008	Escherichia coli	Escherichia coli	No	3012STDY6118236	SAMEA3443760	ERR987657	ERX1068915	ERR987685	ERX1068943							ERS743086	GCA_900636195.1	Complete genome	1
9009	Escherichia coli	Escherichia coli	No	3012STDY6100907	SAMEA3368321	ERR972367	ERX1049344									ERS715464	GCA_900448795.1	Contig	2
9010	Escherichia coli	Escherichia coli	No	3012STDY6118237	SAMEA3443761	ERR987658	ERX1068916	ERR987686	ERX1068944							ERS743087	GCA_900449635.1	Contig	5
9011	Escherichia coli	Escherichia coli	No	3012STDY6100908	SAMEA3368322	ERR972368	ERX1049345									ERS715465	GCA_900448765.1	Contig	5
9012	Escherichia coli	Escherichia coli	No	3012STDY6104284	SAMEA3376916	ERR976786	ERX1053763									ERS718588	GCA_900448965.1	Contig	4
9013	Escherichia coli	Escherichia coli	No	3012STDY6263015	SAMEA3672876	ERR1274821	ERX1346409									ERS980025	GCA_900450355.1	Contig	8
9014	Escherichia coli	Escherichia coli	No	3012STDY6083185	SAMEA3340402	ERR950056	ERX1029041									ERS701895	GCA_900448585.1	Contig	2
9015	Escherichia coli	Escherichia coli	No	3012STDY6100909	SAMEA3368323	ERR972369	ERX1049346									ERS715466	GCA_900448855.1	Contig	4
9016	Escherichia coli	Escherichia coli	No	3012STDY6104285	SAMEA3376917	ERR976787	ERX1053764									ERS718589	GCA_900707035.1	Contig	117
9018	Escherichia coli	Escherichia coli	No	3012STDY6311995	SAMEA3861965	ERR1366080	ERX1437350									ERS1049099	GCA_900448005.1	Contig	4
9019	Escherichia coli	Escherichia coli	No	3012STDY6182423	SAMEA3512673	ERR1140943	ERX1219792									ERS819822	GCA_900450315.1	Contig	2
9020	Escherichia coli	Escherichia coli	No	3012STDY6311996	SAMEA3861966	ERR1366081	ERX1437351									ERS1049100	GCA_900448065.1	Contig	2
9021	Escherichia coli	Escherichia coli	No	3012STDY6160732	SAMEA3492659	ERR1080518	ERX1160108									ERS799808	GCA_900450085.1	Contig	2
9022	Escherichia coli	Escherichia coli	No	3012STDY6123389	SAMEA3446350	ERR999921	ERX1078957									ERS744801	GCA_900636215.1	Complete genome	1
9023	Escherichia coli	Escherichia coli	No	3012STDY6104288	SAMEA3376920	ERR980617	ERX1057489									ERS718592	GCA_900448925.1	Contig	2
9024	Escherichia coli	Escherichia coli	No	3012STDY6087902	SAMEA3340626	ERR950063	ERX1029048									ERS702126	GCA_900448575.1	Contig	3
9026	Escherichia coli	Escherichia coli	No	3012STDY6100910	SAMEA3368324	ERR976756	ERX1053733									ERS715467	GCA_900448875.1	Contig	2
9028	Escherichia coli	Escherichia coli	No	3012STDY6263016	SAMEA3672877	ERR1274822	ERX1346410									ERS980026	GCA_900450305.1	Contig	14
9029	Escherichia coli	Escherichia coli	No	3012STDY6118238	SAMEA3443762	ERR987659	ERX1068917									ERS743088	GCA_900449675.1	Contig	7
9030	Escherichia coli	Escherichia coli	No	3012STDY6104274	SAMEA3376906	ERR980630	ERX1057502									ERS718578	GCA_900449245.1	Contig	3
9031	Escherichia coli	Escherichia coli	No	3012STDY6123371	SAMEA3446332	ERR987687	ERX1068945									ERS744783	GCA_900449655.1	Contig	2
9032	Escherichia coli	Escherichia coli	No	3012STDY6123390	SAMEA3446351	ERR999922	ERX1078958									ERS744802	GCA_900449785.1	Contig	2
9033	Escherichia coli	Escherichia coli	No	3012STDY6139497	SAMEA3468847	ERR1025267	ERX1104139									ERS764444	GCA_900635225.1	Complete genome	1
9034	Escherichia coli	Escherichia coli	No	3012STDY6126215	SAMEA3451121	ERR999929	ERX1078965									ERS747595	GCA_900449755.1	Contig	3
9035	Escherichia coli	Escherichia coli	No	3012STDY6160714	SAMEA3492641	ERR1046598	ERX1126889									ERS799790	GCA_900450155.1	Contig	2
9036	Escherichia coli	Escherichia coli	No	3012STDY6408894	SAMEA44516668	ERR1800572	ERX1864113									ERS1497470	GCA_900450495.1	Contig	2
9037	Escherichia coli	Escherichia coli	No	3012STDY6311997	SAMEA3861967	ERR1366082	ERX1437352									ERS1049101	GCA_900447915.1	Contig	3
9038	Escherichia coli	Escherichia coli	No	3012STDY6139498	SAMEA3468848	ERR1025268	ERX1104140									ERS764445	GCA_900635215.1	Complete genome	1
9040	Escherichia coli	Escherichia coli	No	3012STDY6148148	SAMEA3505365	ERR1046592	ERX1126883									ERS812514	GCA_900636295.1	Complete genome	1
9041	Escherichia coli	Escherichia coli	No	3012STDY6263017	SAMEA3672878	ERR1274823	ERX1346411									ERS980027	GCA_900636605.1	Complete genome	1
9043	Escherichia coli	Escherichia coli	No	3012STDY6123372	SAMEA3446333	ERR987688	ERX1068946									ERS744784	GCA_900449585.1	Contig	2
9044	Escherichia coli	Escherichia coli	No	3012STDY6126211	SAMEA3451117	ERR999925	ERX1078961									ERS747591	GCA_900636225.1	Complete genome	1
9045	Escherichia coli	Escherichia coli	No	3012STDY6118235	SAMEA3443759	ERR987656	ERX1068914									ERS743085	GCA_900449615.1	Contig	4
9047	Escherichia coli	Escherichia coli	No	3012STDY6222025	SAMEA3597577	ERR1210825	ERX1283067									ERS904726	GCA_900450585.1	Contig	5
9048	Escherichia coli	Escherichia coli	No	3012STDY6139499	SAMEA3468849	ERR1025269	ERX1104141									ERS764446	GCA_900449955.1	Contig	3
9049	Escherichia coli	Escherichia coli	No	3012STDY6139500	SAMEA3468850	ERR1025270	ERX1104142									ERS764447	GCA_900450045.1	Contig	2
9050	Escherichia coli	Escherichia coli	No	3012STDY6104275	SAMEA3376907	ERR976777	ERX1053754									ERS718579	GCA_900448985.1	Contig	4
9052	Escherichia coli	Escherichia coli	No	3012STDY6139501	SAMEA3468851	ERR1025271	ERX1104143									ERS764448	GCA_900450035.1	Contig	2
9053	Escherichia coli	Escherichia coli	No	3012STDY6123391	SAMEA3446352	ERR999923	ERX1078959									ERS744803	GCA_900449885.1	Contig	2
9054	Escherichia coli	Escherichia coli	No	3012STDY6112241	SAMEA3400789	ERR985335	ERX1066556									ERS736973	GCA_900636085.1	Complete genome	1
9055	Escherichia coli	Escherichia coli	No	3012STDY6112242	SAMEA3400790	ERR985336	ERX1066557									ERS736974	GCA_900449455.1	Contig	4
9056	Escherichia coli	Escherichia coli	No	3012STDY6311998	SAMEA3861968	ERR1366083	ERX1437353									ERS1049102	GCA_900447975.1	Contig	3
9058	Escherichia coli	Escherichia coli	No	3012STDY6112243	SAMEA3400791	ERR985337	ERX1066558									ERS736975	GCA_900449435.1	Contig	4
9060	Escherichia coli	Escherichia coli	No	3012STDY6118241	SAMEA3443765	ERR987662	ERX1068920									ERS743091	GCA_900449595.1	Contig	2
9062	Escherichia coli	Escherichia coli	No	3012STDY6104276	SAMEA3376908	ERR976778	ERX1053755									ERS718580	GCA_900449035.1	Contig	5
9064	Escherichia coli	Escherichia coli	No	3012STDY6311999	SAMEA3861969	ERR1366084	ERX1437354									ERS1049103	GCA_900636795.1	Complete genome	1
9065	Escherichia coli	Escherichia coli	No	3012STDY6104286	SAMEA3376918	ERR980615	ERX1057487									ERS718590	GCA_900449025.1	Contig	2
9066	Escherichia coli	Escherichia coli	No	3012STDY6104277	SAMEA3376909	ERR976779	ERX1053756									ERS718581	GCA_900635145.1	Complete genome	1
9067	Escherichia coli	Escherichia coli	No	3012STDY6104278	SAMEA3376910	ERR976780	ERX1053757									ERS718582	GCA_900449345.1	Contig	2
9068	Escherichia coli	Escherichia coli	No	3012STDY6139502	SAMEA3468852	ERR1025272	ERX1104144									ERS764449	GCA_900449965.1	Contig	4
9069	Escherichia coli	Escherichia coli	No	3012STDY6160715	SAMEA3492642	ERR1046599	ERX1126890									ERS799791	GCA_900450605.1	Contig	2
9070	Escherichia coli	Escherichia coli	No	3012STDY6126212	SAMEA3451118	ERR999926	ERX1078962									ERS747592	GCA_900449835.1	Contig	4
9071	Escherichia coli	Escherichia coli	No	3012STDY6160716	SAMEA3492643	ERR1046600	ERX1126891									ERS799792	GCA_900450125.1	Contig	3
9073	Escherichia coli	Escherichia coli	No	3012STDY6112246	SAMEA3400794	ERR985338	ERX1066559									ERS736978	GCA_900449415.1	Contig	12
9075	Escherichia coli	Escherichia coli	No	3012STDY6126219	SAMEA3451125	ERR1016524	ERX1095584									ERS747599	GCA_900449925.1	Contig	4
9076	Escherichia coli	Escherichia coli	No	3012STDY6112247	SAMEA3393062	ERR985339	ERX1066560									ERS729255	GCA_900449265.1	Contig	2
9077	Escherichia coli	Escherichia coli	No	3012STDY6114964	SAMEA3403035	ERR985340	ERX1066561									ERS739085	GCA_900449385.1	Contig	3
9078	Escherichia coli	Escherichia coli	No	3012STDY5912557	SAMEA2689767	ERR688943	ERX633925									ERS523585	GCA_900448185.1	Contig	5
9079	Escherichia coli	Escherichia coli	No	3012STDY6104287	SAMEA3376919	ERR980616	ERX1057488	ERR980631	ERX1057503							ERS718591	GCA_900449065.1	Contig	3
9080	Escherichia coli	Escherichia coli	No	3012STDY6263018	SAMEA3672879	ERR1274824	ERX1346412									ERS980028	GCA_900636595.1	Complete genome	1
9081	Escherichia coli	Escherichia coli	No	3012STDY6114965	SAMEA3403036	ERR985341	ERX1066562									ERS739086	GCA_900449405.1	Contig	8
9082	Escherichia coli	Escherichia coli	No	3012STDY6118239	SAMEA3443763	ERR987660	ERX1068918									ERS743089	GCA_900635205.1	Complete genome	1
9083	Escherichia coli	Escherichia coli	No	3012STDY6312000	SAMEA3861970	ERR1377176	ERX1448302									ERS1049104	GCA_900448325.1	Contig	18
9084	Escherichia coli	Escherichia coli	No	3012STDY6114966	SAMEA3403037	ERR985342	ERX1066563									ERS739087	GCA_900635175.1	Complete genome	1
9085	Escherichia coli	Escherichia coli	No	3012STDY6114967	SAMEA3403038	ERR985343	ERX1066564									ERS739088	GCA_900635195.1	Complete genome	1
9086	Escherichia coli	Escherichia coli	No	3012STDY6114968	SAMEA3403039	ERR985344	ERX1066565									ERS739089	GCA_900449445.1	Contig	3
9087	Escherichia coli	Escherichia coli	No	3012STDY6118248	SAMEA3443772	ERR987669	ERX1068927									ERS743098	GCA_900636145.1	Complete genome	1
9088	Escherichia coli	Escherichia coli	No	3012STDY6114969	SAMEA3403040	ERR985345	ERX1066566									ERS739090	GCA_900636105.1	Complete genome	1
9089	Escherichia coli	Escherichia coli	No	3012STDY6114970	SAMEA3403041	ERR985346	ERX1066567									ERS739091	GCA_900449375.1	Contig	2
9091	Escherichia coli	Escherichia coli	No	3012STDY6118240	SAMEA3443764	ERR987661	ERX1068919									ERS743090	GCA_900449575.1	Contig	2
9092	Escherichia coli	Escherichia coli	No	3012STDY6118249	SAMEA3443773	ERR987670	ERX1068928									ERS743099	GCA_900449645.1	Contig	4
9094	Escherichia coli	Citrobacter gillenii	No	3012STDY6439506	SAMEA4030740	ERR1612410	ERX1682799									ERS1201850	GCA_900448175.1	Contig	3
9095	Escherichia coli	Escherichia coli	No	3012STDY6123373	SAMEA3446334	ERR987689	ERX1068947									ERS744785	GCA_900449665.1	Contig	4
9096	Escherichia coli	Escherichia coli	No	3012STDY6126216	SAMEA3451122	ERR1016521	ERX1095581									ERS747596	GCA_900449895.1	Contig	3
9097	Escherichia coli	Escherichia coli	No	3012STDY6123374	SAMEA3446335	ERR999906	ERX1078942									ERS744786	GCA_900449495.1	Contig	2
9098	Escherichia coli	Escherichia coli	No	3012STDY6126220	SAMEA3451126	ERR1016525	ERX1095585									ERS747600	GCA_900449855.1	Contig	4
9099	Escherichia coli	Escherichia coli	No	3012STDY6148147	SAMEA3505364	ERR1046591	ERX1126882									ERS812513	GCA_900450345.1	Contig	6
9100	Escherichia coli	Escherichia coli	No	3012STDY6126217	SAMEA3451123	ERR1016522	ERX1095582									ERS747597	GCA_900636235.1	Complete genome	1
9101	Escherichia coli	Escherichia coli	No	3012STDY6118250	SAMEA3443774	ERR987671	ERX1068929									ERS743100	GCA_900449525.1	Contig	4
9102	Escherichia coli	Escherichia coli	No	3012STDY6114976	SAMEA3403047	ERR985353	ERX1066574									ERS739097	GCA_900636115.1	Complete genome	1
9103	Escherichia coli	Escherichia coli	No	3012STDY6126233	SAMEA3451139	ERR1070147	ERX1150297	ERR1016538	ERX1095598							ERS747613	GCA_900449975.1	Contig	5
9104	Escherichia coli	Escherichia coli	No	3012STDY5912558	SAMEA2689768	ERR688944	ERX633926									ERS523586	GCA_900635635.1	Complete genome	1
9105	Escherichia coli	Escherichia coli	No	3012STDY6324647	SAMEA3867445	ERR1377174	ERX1448300									ERS1054579	GCA_900450325.1	Contig	2
9107	Escherichia coli	Escherichia coli	No	3012STDY6126221	SAMEA3451127	ERR1016526	ERX1095586									ERS747601	GCA_900636245.1	Complete genome	1
9108	Escherichia coli	Escherichia coli	No	3012STDY6182421	SAMEA3512671	ERR1124241	ERX1203440									ERS819820	GCA_900450375.1	Contig	3
9109	Escherichia coli	Escherichia coli	No	3012STDY6126222	SAMEA3451128	ERR1016527	ERX1095587									ERS747602	GCA_900449765.1	Contig	3
9110	Escherichia coli	Escherichia coli	No	3012STDY6114978	SAMEA3403049	ERR985354	ERX1066575									ERS739099	GCA_900449425.1	Contig	2
9111	Escherichia coli	Escherichia coli	No	3012STDY6126213	SAMEA3451119	ERR999927	ERX1078963									ERS747593	GCA_900449905.1	Contig	10
9112	Escherichia coli	Escherichia coli	No	3012STDY6114979	SAMEA3403050	ERR985355	ERX1066576									ERS739100	GCA_900635185.1	Complete genome	1
9113	Escherichia coli	Escherichia coli	No	3012STDY6324648	SAMEA3867446	ERR1377175	ERX1448301									ERS1054580	GCA_900636785.1	Complete genome	1
9114	Escherichia coli	Escherichia coli	No	3012STDY6114980	SAMEA3403051	ERR985356	ERX1066577	ERR987655	ERX1068913							ERS739101	GCA_900449305.1	Contig	3
9116	Escherichia coli	Escherichia coli	No	3012STDY6114981	SAMEA3403052	ERR985357	ERX1066578									ERS739102	GCA_900449325.1	Contig	3
9117	Escherichia coli	Escherichia coli	No	3012STDY6114982	SAMEA3403053	ERR985358	ERX1066579									ERS739103	GCA_900449295.1	Contig	3
9119	Escherichia coli	Escherichia coli	No	3012STDY6263019	SAMEA3672880	ERR1274825	ERX1346413									ERS980029	GCA_900450445.1	Contig	3
9120	Escherichia coli	Escherichia coli	No	3012STDY6160717	SAMEA3492644	ERR1046601	ERX1126892									ERS799793	GCA_900450145.1	Contig	5
9121	Escherichia coli	Escherichia coli	No	3012STDY6114971	SAMEA3403042	ERR985347	ERX1066568									ERS739092	GCA_900449395.1	Contig	4
9123	Escherichia coli	Escherichia coli	No	3012STDY6160718	SAMEA3492645	ERR1046602	ERX1126893									ERS799794	GCA_900450115.1	Contig	4
9124	Streptococcus gordonii	Streptococcus sp.	No	3012STDY6252242	SAMEA3643307	ERR1229112	ERX1301164									ERS950456	GCA_901543415.1	Complete genome	1
9127	Klebsiella pneumoniae	Klebsiella pneumoniae	No	3012STDY6089055	SAMEA3345122	ERR950081	ERX1029066									ERS706552	GCA_900452485.1	Contig	2
9128	Klebsiella pneumoniae	Klebsiella sp.	No	3012STDY5912559	SAMEA2689769	ERR688945	ERX633927	ERR690972	ERX635952							ERS523587	GCA_900451565.1	Contig	18
9129	Klebsiella pneumoniae	Klebsiella sp.	No	3012STDY6126223	SAMEA3451129	ERR1016528	ERX1095588									ERS747603	GCA_901420815.1	Contig	4
9130	Klebsiella pneumoniae	Klebsiella pneumoniae	No	3012STDY6089056	SAMEA3345123	ERR950082	ERX1029067									ERS706553	GCA_900461505.1	Contig	3
9131	Klebsiella pneumoniae	Klebsiella pneumoniae sensu stricto	No	3012STDY6293111	SAMEA4598474	ERR2532351	ERX2550772									ERS2419183	pending
9132	Klebsiella pneumoniae	Klebsiella pneumoniae	No	3012STDY6089057	SAMEA3345124	ERR956947	ERX1034270									ERS706554	GCA_900452365.1	Contig	2
9133	Klebsiella pneumoniae	Klebsiella pneumoniae	No	3012STDY6089058	SAMEA3345125	ERR956948	ERX1034271									ERS706555	GCA_900452445.1	Contig	3
9134	Klebsiella pneumoniae	Klebsiella pneumoniae	No	3012STDY6118251	SAMEA3443775	ERR987672	ERX1068930									ERS743101	GCA_900451815.1	Contig	2
9135	Klebsiella pneumoniae	Klebsiella pneumoniae sensu stricto	No	3012STDY6160719	SAMEA3492646	ERR1046603	ERX1126894									ERS799795	GCA_901420955.1	Contig	6
9136	Klebsiella pneumoniae	Klebsiella pneumoniae sensu stricto	No	3012STDY6160720	SAMEA3492647	ERR1046604	ERX1126895									ERS799796	GCA_901421045.1	Contig	2
9137	Klebsiella pneumoniae	Klebsiella pneumoniae sensu stricto	No	3012STDY6139503	SAMEA3468853	ERR1025273	ERX1104145									ERS764450	GCA_901420865.1	Contig	4
9138	Klebsiella pneumoniae	Klebsiella sp.	No	3012STDY6139504	SAMEA3468854	ERR1025274	ERX1104146									ERS764451	GCA_901420925.1	Contig	2
9139	Klebsiella pneumoniae	Klebsiella pneumoniae	No	3012STDY6068074	SAMEA3310341	ERR926626	ERX1005901									ERS686707	GCA_900452055.1	Contig	2
9140	Klebsiella pneumoniae	Klebsiella sp.	No	3012STDY5912560	SAMEA2689770	ERR688946	ERX633928	ERR690973	ERX635953							ERS523588	GCA_900451465.1	Contig	7
9142	Klebsiella pneumoniae	Klebsiella pneumoniae	No	3012STDY6100911	SAMEA3368325	ERR976757	ERX1053734									ERS715468	GCA_901420605.1	Contig	2
9143	Klebsiella pneumoniae	Klebsiella pneumoniae	No	3012STDY6118252	SAMEA3443776	ERR987673	ERX1068931									ERS743102	GCA_900451745.1	Contig	5
9144	Klebsiella pneumoniae	Klebsiella sp.	No	3012STDY6126232	SAMEA3451138	ERR1016537	ERX1095597									ERS747612	GCA_901420825.1	Contig	3
9145	Klebsiella pneumoniae	Klebsiella pneumoniae	No	3012STDY6067124	SAMEA3307898	ERR910539	ERX989794									ERS685293	GCA_900452155.1	Contig	4
9146	Klebsiella grimontii	Klebsiella oxytoca	No	3012STDY6160721	SAMEA3492648	ERR1046605	ERX1126896									ERS799797	GCA_901542455.1	Complete genome	1
9148	Haemophilus haemolyticus	Klebsiella pneumoniae	No	3012STDY6293112	SAMEA4598475	ERR2532352	ERX2550773									ERS2419184	pending
9149	Klebsiella oxytoca	Klebsiella oxytoca	No	3012STDY6087903	SAMEA3340627	ERR950064	ERX1029049									ERS702127	GCA_900461515.1	Contig	2
9150	Klebsiella pneumoniae	Klebsiella pneumoniae sensu stricto	No	3012STDY6099046	SAMEA3368256	ERR972343	ERX1049320	ERR968268	ERX1045246							ERS715399	GCA_901420465.1	Contig	2
9151	Klebsiella pneumoniae	Klebsiella pneumoniae	No	3012STDY6083186	SAMEA3340403	ERR950057	ERX1029042									ERS701896	GCA_900451905.1	Contig	5
9152	Raoultella ornithinolytica	Raoultella ornithinolytica	No	3012STDY6112230	SAMEA3400778	ERR980641	ERX1057513	ERR985323	ERX1066544							ERS736962	GCA_901420735.1	Contig	2
9153	Klebsiella pneumoniae	Klebsiella pneumoniae	No	3012STDY6068075	SAMEA3310342	ERR926627	ERX1005902									ERS686708	GCA_900451975.1	Contig	3
9154	Klebsiella pneumoniae	Klebsiella pneumoniae	No	3012STDY6099056	SAMEA3368266	ERR968278	ERX1045256									ERS715409	GCA_900452235.1	Contig	2
9155	Raoultella planticola	Raoultella ornithinolytica	No	3012STDY6068076	SAMEA3310343	ERR926628	ERX1005903									ERS686709	GCA_901420545.1	Contig	3
9156	Klebsiella pneumoniae	Klebsiella sp.	No	3012STDY6139505	SAMEA3468855	ERR1025275	ERX1104147									ERS764452	GCA_901420995.1	Contig	2
9157	Klebsiella pneumoniae	Klebsiella sp.	No	3012STDY6160722	SAMEA3492649	ERR1046606	ERX1126897									ERS799798	GCA_901422065.1	Complete genome	1
9158	Klebsiella pneumoniae	Klebsiella pneumoniae	No	3012STDY6099057	SAMEA3368267	ERR968283	ERX1045261									ERS715410	GCA_900452315.1	Contig	3
9159	Klebsiella pneumoniae	Klebsiella pneumoniae	No	3012STDY6068077	SAMEA3310344	ERR926629	ERX1005904									ERS686710	GCA_901420375.1	Contig	4
9161	Klebsiella michiganensis	Klebsiella pneumoniae	No	3012STDY6068078	SAMEA3310345	ERR950055	ERX1029040	ERR950084	ERX1029069							ERS686711	GCA_900452065.1	Contig	3
9162	Klebsiella pneumoniae	Klebsiella pneumoniae	No	3012STDY6067125	SAMEA3307899	ERR910540	ERX989795									ERS685294	GCA_900452025.1	Contig	7
9163	Klebsiella pneumoniae	Klebsiella pneumoniae	No	3012STDY6126231	SAMEA3451137	ERR1036222	ERX1114956	ERR1016536	ERX1095596							ERS747611	GCA_901420795.1	Contig	3
9164	Raoultella ornithinolytica	Klebsiella sp.	No	3012STDY6123375	SAMEA3446336	ERR999907	ERX1078943									ERS744787	GCA_901421005.1	Contig	2
9166	Klebsiella pneumoniae	Klebsiella pneumoniae	No	3012STDY6087904	SAMEA3340628	ERR950065	ERX1029050									ERS702128	GCA_900452095.1	Contig	2
9167	Klebsiella pneumoniae	Klebsiella pneumoniae	No	3012STDY6100912	SAMEA3368326	ERR976758	ERX1053735									ERS715469	GCA_901420645.1	Contig	2
9169	Klebsiella variicola	Klebsiella sp.	No	3012STDY6100913	SAMEA3368327	ERR976759	ERX1053736									ERS715470	GCA_901420855.1	Contig	2
9170	Klebsiella pneumoniae	Klebsiella pneumoniae	No	3012STDY6100914	SAMEA3368328	ERR976760	ERX1053737									ERS715471	GCA_901422025.1	Complete genome	1
9171	Klebsiella pneumoniae	Klebsiella pneumoniae	No	3012STDY6089059	SAMEA3345126	ERR956949	ERX1034272	ERR968261	ERX1045239	ERR968262	ERX1045240					ERS706556	GCA_901421965.1	Complete genome	1
9172	Klebsiella pneumoniae	Klebsiella sp.	No	3012STDY6324649	SAMEA4598476	ERR2532354	ERX2550775									ERS2419185	pending
9173	Klebsiella pneumoniae	Klebsiella pneumoniae	No	3012STDY6356407	SAMEA4598477	ERR2532367	ERX2550788									ERS2419186	pending
9174	Klebsiella pneumoniae	Klebsiella sp.	No	3012STDY6104279	SAMEA3376911	ERR976781	ERX1053758									ERS718583	GCA_901420845.1	Contig	4
9175	Klebsiella pneumoniae	Klebsiella pneumoniae	No	3012STDY6099047	SAMEA3368257	ERR972344	ERX1049321	ERR968269	ERX1045247							ERS715400	GCA_900452725.1	Contig	4
9176	Klebsiella pneumoniae	Klebsiella pneumoniae	No	3012STDY6087905	SAMEA3340629	ERR950066	ERX1029051									ERS702129	GCA_900452005.1	Contig	2
9177	Klebsiella variicola	Klebsiella pneumoniae	No	3012STDY5912561	SAMEA2689771	ERR688947	ERX633929	ERR690974	ERX635954							ERS523589	GCA_900451525.1	Contig	4
9178	Klebsiella pneumoniae	Klebsiella pneumoniae	No	3012STDY6099048	SAMEA3368258	ERR972345	ERX1049322	ERR968270	ERX1045248							ERS715401	GCA_901421915.1	Complete genome	1
9179	Raoultella planticola	Raoultella planticola	No	3012STDY6100915	SAMEA3368329	ERR976761	ERX1053738									ERS715472	GCA_901420725.1	Contig	2
9180	Klebsiella pneumoniae	Klebsiella pneumoniae	No	3012STDY6087906	SAMEA3340630	ERR950067	ERX1029052									ERS702130	GCA_900635945.1	Complete genome	1
9181	Klebsiella pneumoniae	Klebsiella pneumoniae	No	3012STDY6067126	SAMEA3307900	ERR910541	ERX989796									ERS685295	GCA_900451915.1	Contig	3
9182	Klebsiella pneumoniae	Klebsiella pneumoniae	No	3012STDY6104280	SAMEA3376912	ERR976782	ERX1053759									ERS718584	GCA_901421135.1	Contig	2
9183	Klebsiella pneumoniae	Klebsiella sp.	No	3012STDY6087907	SAMEA3340631	ERR950068	ERX1029053									ERS702131	GCA_901420515.1	Contig	3
9184	Klebsiella pneumoniae	Klebsiella pneumoniae	No	3012STDY6112231	SAMEA3400779	ERR985328	ERX1066549	ERR985352	ERX1066573	ERR1274803	ERX1346391					ERS736963	GCA_900452505.1	Contig	2
9185	Raoultella terrigena	Raoultella terrigena	No	3012STDY6087908	SAMEA3340632	ERR950069	ERX1029054									ERS702132	GCA_901420665.1	Contig	2
9186	Klebsiella oxytoca	Klebsiella oxytoca	No	3012STDY6087909	SAMEA3340633	ERR950070	ERX1029055									ERS702133	GCA_900452635.1	Contig	4
9187	Raoultella sp. NCTC 9187	Klebsiella sp.	No	3012STDY6126234	SAMEA3451140	ERR1100796	ERX1180330	ERR1036223	ERX1114957	ERR1016539	ERX1095599					ERS747614	GCA_902109435.1	Contig	2
9188	Klebsiella sp.	Klebsiella sp.	No	3012STDY6100916	SAMEA3368330	ERR976762	ERX1053739									ERS715473	pending
9189	Raoultella terrigena	Klebsiella sp.	No	3012STDY6139506	SAMEA3468856	ERR1025276	ERX1104148									ERS764453	GCA_902109485.1	Complete genome	1
9238	Cronobacter sakazakii	Cronobacter sakazakii	No	3012STDY7122768	SAMEA104338382	ERR2432872	ERX2452451									ERS1963360	GCA_900447495.1	Contig	5
9239	Brevundimonas vancanneytii	Brevundimonas vancanneytii	No	3012STDY6006050	SAMEA3121333	ERR832414	ERX912488									ERS605483	GCA_901421975.1	Complete genome	1
9309	Staphylococcus aureus	Staphylococcus aureus	No	3012STDY6028611	SAMEA3182912	ERR768080	ERX711353									ERS636088	GCA_900457355.1	Contig	3
9322	Salmonella enterica subsp. enterica serovar Paratyphi A	Salmonella enterica subsp. enterica serotype Paratyphi A	Yes	3012STDY7078502	SAMEA104281630	ERR2246669	ERX2298692									ERS1906608	GCA_900456665.1	Contig	2
9331	Shigella boydii	Shigella boydii	No	3012STDY7236856	SAMEA104437078	ERR2651530	ERX2668020									ERS2055020	pending
9333	Shigella boydii	Shigella boydii	No	3012STDY7236837	SAMEA104437084	ERR2651535	ERX2668025	ERR2651537	ERX2668027							ERS2055026	pending
9336	Prevotella nigrescens	Prevotella nigrescens	No	3012STDY6756505	SAMEA103899859	ERR2125779	ERX2182631									ERS1589027	GCA_900454985.1	Contig	5
9343	Bacteroides fragilis	Bacteroides fragilis	Yes	3012STDY6719844	SAMEA87356668	ERR2125775	ERX2182627									ERS1554590	GCA_900445515.1	Contig	5
9345	Shigella dysenteriae	Shigella dysenteriae	No	3012STDY7236923	SAMEA104460785	ERR2564863	ERX2583207									ERS2078727	pending
9348	Shigella dysenteriae	Shigella dysenteriae	No	3012STDY7236948	SAMEA104460810	ERR2651533	ERX2668023									ERS2078752	pending
9361	Shigella boydii	Shigella boydii	No	3012STDY7236903	SAMEA104460765	ERR2651531	ERX2668021									ERS2078707	pending
9363	Shigella boydii	Shigella boydii	No	3012STDY7236904	SAMEA104460766	ERR2651532	ERX2668022									ERS2078708	pending
9369	Staphylococcus aureus	Staphylococcus aureus	No	3012STDY6173390	SAMEA3499057	ERR1100788	ERX1180322									ERS806206	GCA_900457685.1	Contig	2
9370	Chromobacterium violaceum	Chromobacterium violaceum	No	3012STDY6652008	SAMEA26400418	ERR2125669	ERX2182521									ERS1473315	GCA_900446815.1	Contig	9
9371	Chromobacterium violaceum	Chromobacterium violaceum	No	3012STDY7184676	SAMEA104398234	ERR2532118	ERX2550547	ERR2532129	ERX2550558							ERS2016176	pending
9372	Chromobacterium violaceum	Chromobacterium violaceum	No	3012STDY6652007	SAMEA26399668	ERR2125668	ERX2182520									ERS1473314	pending
9374	Chromobacterium violaceum	Chromobacterium violaceum	No	3012STDY6864162	SAMEA104062570	ERR2125870	ERX2182722	ERR2125875	ERX2182727							ERS1726463	pending
9377	Chromobacterium violaceum	Chromobacterium violaceum	No	3012STDY6705149	SAMEA3469677	ERR2532031	ERX2550460									ERS2402836	pending
9380	Mannheimia haemolytica	Mannheimia haemolytica	Yes	3012STDY6350726	SAMEA3881067	ERR1417248	ERX1488032									ERS1068201	GCA_900452985.1	Contig	8
9381	Pantoea agglomerans	Pantoea agglomerans	Yes	3012STDY5906025	SAMEA2665125	ERR676894	ERX631861									ERS513136	GCA_900454405.1	Contig	3
9388	Neisseria meningitidis	Neisseria meningitidis	No	3012STDY7089551	SAMEA104307671	ERR2262569	ERX2314295									ERS1932649	GCA_900453905.1	Contig	39
9390	Neisseria meningitidis	Neisseria meningitidis	No	3012STDY7089552	SAMEA104307672	ERR2262570	ERX2314296									ERS1932650	GCA_900454015.1	Contig	10
9393	Staphylococcus aureus	Staphylococcus aureus	No	3012STDY6191365	SAMEA3518009	ERR1140958	ERX1219807									ERS825158	GCA_900458005.1	Contig	2
9413	Streptococcus dysgalactiae subsp. equisimilis	Streptococcus sp.	No	3012STDY6259393	SAMEA3662921	ERR1254189	ERX1325798									ERS970070	GCA_901543615.1	Complete genome	1
9414	Streptococcus dysgalactiae subsp. equisimilis	Streptococcus dysgalactiae subsp. equisimilis	No	3012STDY6252243	SAMEA3643308	ERR1229113	ERX1301165									ERS950457	GCA_900475255.1	Complete genome	1
9419	Serratia rubidaea	Serratia rubidaea	No	3012STDY5912562	SAMEA2689772	ERR690967	ERX635947	ERR690975	ERX635955							ERS523590	GCA_900635665.1	Complete genome	1
9426	Moraxella bovis	Moraxella bovis	No	3012STDY6712524	SAMEA80452918	ERR2125743	ERX2182595									ERS1545385	GCA_900453265.1	Contig	3
9428	Pseudomonas fluorescens	Pseudomonas fluorescens	No	3012STDY6350712	SAMEA3881054	ERR1417235	ERX1488019									ERS1068188	GCA_900636825.1	Complete genome	1
9433	Pseudomonas aeruginosa	Pseudomonas aeruginosa	No	3012STDY5978878	SAMEA2784376	ERR695657	ERX640138									ERS554120	GCA_900478745.1	Complete genome	1
9434	Escherichia coli	Escherichia coli	No	3012STDY6160723	SAMEA3492650	ERR1070150	ERX1150300									ERS799799	GCA_900450415.1	Contig	2
9435	Actinobacillus equuli	Actinobacillus equuli	No	3012STDY6828810	SAMEA103980415	ERR2146855	ERX2203388									ERS1669583	GCA_900638075.1	Complete genome	1
9493	Serratia plymuthica	Serratia plymuthica	No	3012STDY7184624	SAMEA104398183	ERR2528456	ERX2547337									ERS2016125	pending
9494	Klebsiella pneumoniae subsp. pneumoniae	Klebsiella pneumoniae subsp pneumoniae	No	3012STDY5912563	SAMEA2689773	ERR690968	ERX635948	ERR690976	ERX635956							ERS523591	GCA_900452185.1	Contig	2
9495	Klebsiella pneumoniae	Klebsiella pneumoniae sensu stricto	No	3012STDY6160724	SAMEA3492651	ERR1070151	ERX1150301									ERS799800	GCA_901421105.1	Contig	4
9496	Klebsiella pneumoniae	Klebsiella edwardsii var. atlantae	No	3012STDY6712518	SAMEA4598478	ERR2532423	ERX2550844									ERS2419187	pending
9498	Klebsiella pneumoniae	Klebsiella pneumoniae	No	3012STDY6087910	SAMEA3340634	ERR950071	ERX1029056									ERS702134	GCA_900452625.1	Contig	4
9499	Klebsiella aerogenes	Klebsiella pneumoniae	No	3012STDY6408895	SAMEA4557830	ERR1749762	ERX1818942									ERS1457009	GCA_900451245.1	Contig	3
9504	Klebsiella pneumoniae subsp. pneumoniae	Klebsiella pneumoniae subsp. pneumoniae	No	3012STDY5912564	SAMEA2689774	ERR690969	ERX635949									ERS523592	GCA_900452075.1	Contig	5
9527	Raoultella planticola	Raoultella planticola	No	3012STDY6100917	SAMEA3368331	ERR976763	ERX1053740									ERS715474	GCA_901420695.1	Contig	4
9528	Raoultella planticola	Raoultella planticola	No	3012STDY6551411	SAMEA4412704	ERR1813540	ERX1876077									ERS1324153	GCA_900455785.1	Contig	10
9529	Cronobacter universalis NCTC 9529	Cronobacter universalis	Yes	3012STDY6083187	SAMEA3340404	ERR950058	ERX1029043									ERS701897	GCA_900447325.1	Contig	2
9546	Staphylococcus aureus	Staphylococcus aureus	No	3012STDY6173391	SAMEA3499058	ERR1100789	ERX1180323									ERS806207	GCA_900457665.1	Contig	3
9547	Staphylococcus aureus	Staphylococcus aureus	No	3012STDY6178278	SAMEA3504575	ERR1124222	ERX1203421									ERS811724	GCA_900457865.1	Contig	2
9551	Staphylococcus aureus	Staphylococcus aureus	No	3012STDY6191366	SAMEA3518010	ERR1140959	ERX1219808									ERS825159	GCA_900458085.1	Contig	3
9552	Staphylococcus aureus	Staphylococcus aureus	No	3012STDY6252245	SAMEA3643310	ERR1229115	ERX1301167									ERS950459	GCA_900458415.1	Contig	2
9553	Staphylococcus aureus	Staphylococcus aureus	No	3012STDY6196523	SAMEA3529266	ERR1156414	ERX1229940									ERS836415	GCA_900458115.1	Contig	2
9555	Staphylococcus aureus	Staphylococcus aureus	No	3012STDY6191367	SAMEA3518011	ERR1140960	ERX1219809									ERS825160	GCA_900635315.1	Complete genome	1
9556	Staphylococcus aureus	Staphylococcus aureus	No	3012STDY6252246	SAMEA3643311	ERR1229116	ERX1301168									ERS950460	GCA_900458305.1	Contig	2
9601	Klebsiella pneumoniae	Klebsiella pneumoniae subsp. ozaenae	No	3012STDY6087911	SAMEA3340635	ERR956951	ERX1034274	ERR950072	ERX1029057							ERS702135	GCA_900451695.1	Contig	24
9603	Streptococcus dysgalactiae subsp. equisimilis	Streptococcus sp.	No	3012STDY6259394	SAMEA3662922	ERR1254190	ERX1325799									ERS970071	GCA_901543655.1	Contig	3
9606	Salmonella enterica subsp. salamae	Salmonella enterica subsp. salamae serotype Rowbarton	No	3012STDY6045986	SAMEA3222065	ERR772450	ERX715329									ERS647566	GCA_900456885.1	Contig	3
9611	Staphylococcus aureus	Staphylococcus aureus	No	3012STDY6252238	SAMEA3643303	ERR1229108	ERX1301160									ERS950452	GCA_900458455.1	Contig	2
9612	Staphylococcus aureus	Staphylococcus aureus	No	3012STDY6191368	SAMEA3518012	ERR1140962	ERX1219811									ERS825161	GCA_900457995.1	Contig	2
9613	Staphylococcus aureus	Staphylococcus aureus	No	3012STDY6191369	SAMEA3518013	ERR1140963	ERX1219812									ERS825162	GCA_900458465.1	Contig	3
9614	Staphylococcus aureus	Staphylococcus aureus	No	3012STDY6191358	SAMEA3518002	ERR1140949	ERX1219798									ERS825151	GCA_900458045.1	Contig	2
9616	Klebsiella pneumoniae	Klebsiella pneumoniae sensu stricto	No	3012STDY6087912	SAMEA3340636	ERR956952	ERX1034275	ERR950073	ERX1029058							ERS702136	GCA_901420425.1	Contig	5
9617	Klebsiella pneumoniae	Klebsiella pneumoniae	No	3012STDY6087913	SAMEA3340637	ERR950074	ERX1029059									ERS702137	GCA_900452525.1	Contig	9
9632	Klebsiella pneumoniae	Klebsiella pneumoniae	No	3012STDY6089060	SAMEA3345127	ERR956950	ERX1034273									ERS706557	GCA_900451885.1	Contig	6
9633	Klebsiella pneumoniae subsp. pneumoniae	Klebsiella pneumoniae subsp. pneumoniae	Yes	3012STDY6839328	SAMEA104016173	ERR2125856	ERX2182708									ERS1681011	GCA_900452045.1	Contig	10
9634	Klebsiella pneumoniae	Klebsiella pneumoniae	No	3012STDY6705139	SAMEA3469626	ERR2532022	ERX2550451									ERS2402826	pending
9635	Klebsiella pneumoniae	Klebsiella pneumoniae	No	3012STDY6083188	SAMEA3340405	ERR950059	ERX1029044									ERS701898	GCA_900451715.1	Contig	5
9636	Klebsiella pneumoniae	Klebsiella pneumoniae	No	3012STDY6331029	SAMEA3871784	ERR1397206	ERX1468465									ERS1058918	GCA_900451185.1	Contig	5
9637	Klebsiella pneumoniae	Klebsiella pneumoniae	No	3012STDY6087914	SAMEA3340638	ERR956953	ERX1034276	ERR950075	ERX1029060							ERS702138	GCA_900451775.1	Contig	5
9644	Klebsiella aerogenes	Klebsiella pneumoniae	No	3012STDY6160725	SAMEA3492652	ERR1070152	ERX1150302									ERS799801	GCA_900636315.1	Complete genome	5
9645	Klebsiella pneumoniae	Klebsiella pneumoniae subsp. ozaenae	No	3012STDY6089061	SAMEA3345128	ERR968263	ERX1045241									ERS706558	GCA_900451835.1	Contig	16
9646	Klebsiella aerogenes	Klebsiella aerogenes	No	3012STDY6050605	SAMEA3251424	ERR1223222	ERX1295435	ERR879385	ERX958788							ERS659570	GCA_900707425.1	Contig	680
9652	Klebsiella aerogenes	Klebsiella pneumoniae	No	3012STDY6112233	SAMEA3400781	ERR980642	ERX1057514									ERS736965	GCA_900636095.1	Complete genome	2
9656	Klebsiella pneumoniae	Klebsiella pneumoniae	No	3012STDY6089062	SAMEA3345129	ERR968264	ERX1045242	ERR968280	ERX1045258							ERS706559	GCA_900707015.1	Contig	7
9657	Klebsiella pneumoniae	Klebsiella pneumoniae subsp. ozaenae	No	3012STDY6148149	SAMEA3505366	ERR1046593	ERX1126884									ERS812515	GCA_900451735.1	Contig	7
9659	Klebsiella pneumoniae subsp. ozaenae	Klebsiella pneumoniae subsp. ozaenae	No	3012STDY6712517	SAMEA80448418	ERR2125738	ERX2182590									ERS1545379	pending
9660	Klebsiella pneumoniae	Klebsiella pneumoniae	No	3012STDY6089063	SAMEA3345130	ERR972340	ERX1049317	ERR968265	ERX1045243							ERS706560	GCA_900707025.1	Contig	5
9661	Klebsiella pneumoniae	Klebsiella pneumoniae sensu stricto	No	3012STDY6160726	SAMEA3492653	ERR1070153	ERX1150303									ERS799802	GCA_900451825.1	Contig	6
9662	Klebsiella pneumoniae	Klebsiella pneumoniae sensu stricto	No	3012STDY6160727	SAMEA3492654	ERR1070154	ERX1150304									ERS799803	GCA_900451895.1	Contig	8
9666	Klebsiella pneumoniae subsp. ozaenae	Klebsiella pneumoniae subsp. ozaenae	No	3012STDY6864173	SAMEA104062581	ERR2137849	ERX2194398									ERS1726474	pending
9667	Klebsiella aerogenes	Klebsiella pneumoniae	No	3012STDY6087915	SAMEA3340639	ERR950076	ERX1029061									ERS702139	GCA_900635975.1	Complete genome	2
9668	Klebsiella variicola	Klebsiella pneumoniae	No	3012STDY6123376	SAMEA3446337	ERR999908	ERX1078944									ERS744788	GCA_900636185.1	Complete genome	1
9682	Streptococcus equi subsp. equi	Streptococcus equi subsp. equi	Yes	3012STDY6649816	SAMEA24552418	ERR2125628	ERX2182480									ERS1470851	GCA_900637675.1	Complete genome	1
9684	Salmonella enterica subsp. enterica	Salmonella enterica subsp. enterica serotype Java	No	3012STDY6118258	SAMEA3443782	ERR987679	ERX1068937									ERS743108	GCA_900636165.1	Complete genome	1
9695	Chromobacterium violaceum	Chromobacterium violaceum	No	3012STDY6028607	SAMEA3182908	ERR768075	ERX711348									ERS636084	GCA_900635845.1	Complete genome	1
9696	Chromobacterium violaceum	Chromobacterium violaceum	No	3012STDY6712520	SAMEA80449918	ERR2125740	ERX2182592									ERS1545381	pending
9697	Arcanobacterium haemolyticum	Arcanobacterium haemolyticum	No	3012STDY6839334	SAMEA104016178	ERR2146856	ERX2203389									ERS1681016	GCA_900445275.1	Contig	44
9699	Escherichia coli	Escherichia coli	No	3012STDY6114972	SAMEA3403043	ERR985348	ERX1066569									ERS739093	GCA_900636125.1	Complete genome	1
9701	Escherichia coli	Escherichia coli	No	3012STDY6123377	SAMEA3446338	ERR1124220	ERX1203419	ERR999909	ERX1078945							ERS744789	GCA_900449515.1	Contig	2
9702	Escherichia coli	Escherichia coli	No	3012STDY6143531	SAMEA3469441	ERR1046584	ERX1126875									ERS764946	GCA_900636275.1	Complete genome	1
9703	Escherichia coli	Escherichia coli	No	3012STDY6123378	SAMEA3446339	ERR999910	ERX1078946	ERR1140941	ERX1219790	ERR1080521	ERX1160111					ERS744790	GCA_900449795.1	Contig	9
9705	Escherichia coli	Escherichia coli	No	3012STDY6139516	SAMEA3468866	ERR1036220	ERX1114954	ERR1025286	ERX1104158							ERS764463	GCA_900450215.1	Contig	4
9706	Escherichia coli	Escherichia coli	No	3012STDY6408896	SAMEA44517418	ERR1802398	ERX1866129									ERS1497471	GCA_900450475.1	Contig	9
9707	Escherichia coli	Escherichia coli	No	3012STDY6182422	SAMEA3512672	ERR1140942	ERX1219791									ERS819821	GCA_900450255.1	Contig	6
9708	Escherichia coli	Escherichia coli	No	3012STDY6067127	SAMEA3307901	ERR910542	ERX989797									ERS685296	GCA_900448385.1	Contig	6
9709	Aggregatibacter actinomycetemcomitans	Aggregatibacter actinomycetemcomitans	No	3012STDY6864169	SAMEA104062577	ERR2137847	ERX2194396									ERS1726470	GCA_900445165.1	Contig	3
9710	Aggregatibacter actinomycetemcomitans	Aggregatibacter actinomycetemcomitans	Yes	3012STDY7103858	SAMEA104318166	ERR2432905	ERX2452484									ERS1943144	pending
9710	Aggregatibacter actinomycetemcomitans	Aggregatibacter actinomycetemcomitans	Yes	3012STDY7150294	SAMEA104398273	ERR3253088	ERX3279892	ERR3253103	ERX3279907							ERS2016215	pending
9712	Mannheimia haemolytica	Mannheimia haemolytica	No	3012STDY6712525	SAMEA80453668	ERR2125744	ERX2182596									ERS1545386	GCA_900453295.1	Contig	2
9714	Neisseria meningitidis	Neisseria meningitidis	No	3012STDY7089553	SAMEA104307673	ERR2262571	ERX2314297									ERS1932651	GCA_900454045.1	Contig	3
9721	Shigella dysenteriae	Shigella dysenteriae	No	3012STDY7040894	SAMEA104210773	ERR2237801	ERX2289968									ERS1869791	pending
9732	Shigella boydii	Shigella boydii	No	3012STDY7236906	SAMEA104460768	ERR2564845	ERX2583189									ERS2078710	pending
9733	Shigella boydii	Shigella boydii	No	3012STDY7236907	SAMEA104460769	ERR2564846	ERX2583190									ERS2078711	pending
9734	Shigella boydii	Shigella boydii	No	3012STDY7236908	SAMEA104460770	ERR2564847	ERX2583191									ERS2078712	pending
9735	Klebsiella aerogenes	Enterobacter aerogenes	No	3012STDY6712530	SAMEA80457418	ERR2125749	ERX2182601									ERS1545391	GCA_900637945.1	Complete genome	1
9737	Kluyvera ascorbata	Kluyvera ascorbata	No	3012STDY6828811	SAMEA103980416	ERR2125838	ERX2182690									ERS1669584	GCA_900452265.1	Contig	5
9742	Brevibacterium iodinum	Brevibacterium iodinum	No	3012STDY6839338	SAMEA104016181	ERR2125866	ERX2182718	ERR2125871	ERX2182723							ERS1681019	GCA_900445875.1	Contig	3
9744	Aeromonas hydrophila	Aeromonas liquefaciens	No	3012STDY6944376	SAMEA104200673	ERR2205687	ERX2260049	ERR2180700	ERX2237031	ERR2180701	ERX2237032					ERS1859691	pending
9750	Citrobacter freundii	Citrobacter freundii	Yes	3012STDY5851870	SAMEA2612490	ERR601559	ERX558388	ERR601565	ERX558394							ERS485849	GCA_900635425.1	Complete genome	1
9752	Staphylococcus aureus	Staphylococcus aureus	No	3012STDY6191359	SAMEA3518003	ERR1140950	ERX1219799									ERS825152	GCA_900474665.1	Complete genome	1
9755	Corynebacterium striatum	Corynebacterium striatum	No	3012STDY6839330	SAMEA104016175	ERR2125858	ERX2182710									ERS1681013	GCA_900447625.1	Contig	2
9757	Chromobacterium violaceum	Chromobacterium violaceum	Yes	3012STDY6252249	SAMEA3643314	ERR1229119	ERX1301171									ERS950463	GCA_900446805.1	Contig	6
9759	Shigella dysenteriae	Shigella dysenteriae	No	3012STDY7236952	SAMEA104460814	ERR2580770	ERX2597835									ERS2078756	pending
9760	Shigella dysenteriae	Shigella dysenteriae	No	3012STDY7236953	SAMEA104460815	ERR2580771	ERX2597836									ERS2078757	pending
9761	Shigella dysenteriae	Shigella dysenteriae	No	3012STDY7236954	SAMEA104460816	ERR2580772	ERX2597837									ERS2078758	pending
9763	Shigella dysenteriae	Shigella dysenteriae	No	3012STDY7040895	SAMEA104210774	ERR2237847	ERX2290014									ERS1869792	pending
9764	Shigella dysenteriae	Shigella dysenteriae	No	3012STDY7236955	SAMEA104460817	ERR2580773	ERX2597838									ERS2078759	pending
9765	Shigella boydii	Shigella boydii	No	3012STDY7236909	SAMEA104460771	ERR2564849	ERX2583193									ERS2078713	pending
9766	Shigella boydii	Shigella boydii	No	3012STDY7236910	SAMEA104460772	ERR2564850	ERX2583194									ERS2078714	pending
9770	Shigella boydii	Shigella boydii	No	3012STDY7236911	SAMEA104460773	ERR2564851	ERX2583195									ERS2078715	pending
9772	Shigella boydii	Shigella boydii	No	3012STDY7236912	SAMEA104460774	ERR2564852	ERX2583196									ERS2078716	pending
9775	Escherichia coli	Escherichia coli	No	3012STDY6067128	SAMEA3307902	ERR910543	ERX989798									ERS685297	GCA_900448375.1	Contig	7
9776	Escherichia coli	Escherichia coli	No	3012STDY6067129	SAMEA3307903	ERR910544	ERX989799									ERS685298	GCA_900448455.1	Contig	2
9777	Escherichia coli	Escherichia coli	No	3012STDY6112232	SAMEA3400780	ERR985329	ERX1066550									ERS736964	GCA_900449165.1	Contig	11
9778	Escherichia coli	Escherichia coli	No	3012STDY6067130	SAMEA3307904	ERR910545	ERX989800									ERS685299	GCA_900448445.1	Contig	5
9783	Shigella flexneri	Shigella flexneri	No	3012STDY7040896	SAMEA104210775	ERR2237802	ERX2289969									ERS1869793	GCA_900457175.1	Contig	3
9784	Shigella boydii	Shigella boydii	No	3012STDY7236913	SAMEA104460775	ERR2564853	ERX2583197									ERS2078717	pending
9787	Salmonella enterica subsp. enterica	Salmonella enterica subsp. enterica serotype Sundsvall	No	3012STDY6430071	SAMEA4017717	ERR1588650	ERX1659296									ERS1188827	GCA_900477905.1	Complete genome	1
9793	Klebsiella pneumoniae	Klebsiella pneumoniae	No	3012STDY6222042	SAMEA3597594	ERR1223218	ERX1295431									ERS904743	GCA_900636455.1	Complete genome	6
9796	Janthinobacterium lividum	Janthinobacterium lividum	Yes	3012STDY6733924	SAMEA101155918	ERR2125762	ERX2182614									ERS1572989	GCA_900451145.1	Contig	2
9810	Anaerococcus octavius	Anaerococcus octavius	Yes	3012STDY6606158	SAMEA4521463	ERR1911786	ERX1972266									ERS1420642	GCA_900445265.1	Contig	2
9822	Mycobacterium gordonae	Mycobacterium gordonae	No	3012STDY6544895	SAMEA4412655	ERR1800593	ERX1864134									ERS1324104	pending
9824	Lactococcus lactis subsp. lactis	Lactococcus lactis subsp lactis	No	3012STDY7122769	SAMEA104338383	ERR2432873	ERX2452452									ERS1963361	pending
9825	Trueperella pyogenes	Arcanobacterium pyogenes	No	3012STDY7184641	SAMEA104398199	ERR2615933	ERX2632588	ERR2603033	ERX2619689							ERS2016141	pending
9828	Streptococcus agalactiae	Streptococcus agalactiae	No	3012STDY6255790	SAMEA3649031	ERR1254166	ERX1325775									ERS956180	GCA_900459155.1	Contig	9
9829	Streptococcus agalactiae	Streptococcus agalactiae	No	3012STDY6331027	SAMEA4598441	ERR2532358	ERX2550779									ERS2419150	pending
9836	Clostridium putrefaciens	Clostridium putrefaciens	Yes	3012STDY6667051	SAMEA37373668	ERR2125690	ERX2182542									ERS1487946	GCA_900461105.1	Contig	5
9850	Shigella boydii	Shigella boydii	No	3012STDY7236914	SAMEA104460776	ERR2564854	ERX2583198									ERS2078718	pending
9851	Clostridium perfringens	Clostridium perfringens	No	3012STDY6451291	SAMEA4063014	ERR1681949	ERX1751566									ERS1234124	GCA_900447035.1	Contig	3
9854	Salmonella enterica	Salmonella enterica subsp. salamae serotype Springs	No	3012STDY6430072	SAMEA4017718	ERR1588651	ERX1659297									ERS1188828	GCA_900455995.1	Contig	4
9855	Escherichia coli	Escherichia coli	No	3012STDY6112226	SAMEA3400774	ERR980637	ERX1057509	ERR985324	ERX1066545							ERS736958	GCA_900449155.1	Contig	4
9864	Corynebacterium mycetoides	Corynebacterium mycetoides	Yes	3012STDY6593600	SAMEA4504043	ERR1892124	ERX1952622									ERS1403222	pending
9868	Salmonella enterica subsp. enterica	Salmonella enterica subsp. enterica serotype Alabama	No	3012STDY5912565	SAMEA2689775	ERR690970	ERX635950									ERS523593	GCA_900456675.1	Contig	2
9872	Salmonella enterica subsp. enterica	Salmonella enterica subsp. enterica serotype Carmel	No	3012STDY6430073	SAMEA4017719	ERR1599915	ERX1670482									ERS1188829	GCA_900477895.1	Complete genome	1
9884	Salmonella enterica	Salmonella enterica subsp. enterica serotype Krefeld	No	3012STDY6435338	SAMEA4028431	ERR1599922	ERX1670489									ERS1199541	GCA_900456065.1	Contig	3
9890	Salmonella enterica subsp. enterica	Salmonella enterica subsp. enterica serotype Milwaukee	No	3012STDY6435339	SAMEA4598497	ERR2532395	ERX2550816									ERS2419206	pending
9912	Salmonella enterica	Salmonella enterica subsp. enterica serotype Cerro	No	3012STDY6435340	SAMEA4028432	ERR1599923	ERX1670490									ERS1199542	GCA_900455985.1	Contig	3
9929	Salmonella enterica subsp. enterica	Salmonella enterica subsp. enterica serotype Yolo	No	3012STDY6435341	SAMEA4598498	ERR2532396	ERX2550817									ERS2419207	pending
9930	Salmonella enterica subsp. salamae	Salmonella enterica subsp. salamae serotype Degania	No	3012STDY6435342	SAMEA4028433	ERR1599924	ERX1670491									ERS1199543	GCA_900477985.1	Complete genome	1
9935	Schaalia odontolytica	Actinomyces odontolyticus	Yes	3012STDY6593594	SAMEA4504037	ERR1901081	ERX1961452									ERS1403216	GCA_900445025.1	Contig	26
9936	Salmonella enterica subsp. salamae serovar Greenside	Salmonella enterica subsp. salamae serotype Greenside	No	3012STDY6435343	SAMEA4028434	ERR1599925	ERX1670492									ERS1199544	GCA_900478195.1	Complete genome	1
9937	Salmonella enterica subsp. enterica	Salmonella enterica subsp. enterica serotype Caracas	No	3012STDY6435344	SAMEA4598499	ERR2532397	ERX2550818									ERS2419208	pending
9938	Enterococcus avium	Enterococcus avium	Yes	3012STDY6591017	SAMEA4475702	ERR1892115	ERX1952613									ERS1374881	GCA_900447655.1	Contig	5
9941	Salmonella enterica	Salmonella enterica subsp. enterica serotype Worthington	No	3012STDY6435345	SAMEA4028435	ERR1599926	ERX1670493									ERS1199545	GCA_900456025.1	Contig	3
9943	Pseudomonas syncyanea	Pseudomonas syncyanea	No	3012STDY7002010	SAMEA3469692	ERR2532111	ERX2550540									ERS2402851	pending
9944	Staphylococcus aureus	Staphylococcus aureus	No	3012STDY6167400	SAMEA3491695	ERR1080514	ERX1160104									ERS798844	GCA_900474575.1	Complete genome	1
9948	Salmonella enterica	Salmonella sp.	No	3012STDY5912566	SAMEA2689776	ERR690971	ERX635951									ERS523594	GCA_900478435.1	Complete genome	1
9956	Shigella dysenteriae	Shigella dysenteriae	No	3012STDY7040897	SAMEA104210776	ERR2237848	ERX2290015									ERS1869794	pending
9961	Escherichia coli	Escherichia coli	No	3012STDY6126224	SAMEA3451130	ERR1016529	ERX1095589									ERS747604	GCA_900449775.1	Contig	2
9962	Escherichia coli	Escherichia coli	No	3012STDY6126225	SAMEA3451131	ERR1193257	ERX1266641	ERR1100795	ERX1180329	ERR1070146	ERX1150296	ERR1016530	ERX1095590			ERS747605	GCA_900450065.1	Contig	23
9963	Escherichia coli	Escherichia coli	No	3012STDY6126226	SAMEA3451132	ERR1016531	ERX1095591									ERS747606	GCA_900449715.1	Contig	3
9964	Escherichia coli	Escherichia coli	No	3012STDY6126227	SAMEA3451133	ERR1016532	ERX1095592									ERS747607	GCA_900449875.1	Contig	2
9965	Escherichia coli	Escherichia coli	No	3012STDY6126228	SAMEA3451134	ERR1016533	ERX1095593									ERS747608	GCA_900449805.1	Contig	4
9966	Escherichia coli	Escherichia coli	No	3012STDY6126229	SAMEA3451135	ERR1016534	ERX1095594									ERS747609	GCA_900474445.1	Complete genome	1
9967	Escherichia coli	Escherichia coli	No	3012STDY6139507	SAMEA3468857	ERR1025277	ERX1104149									ERS764454	GCA_900474625.1	Complete genome	1
9969	Escherichia coli	Escherichia coli	No	3012STDY6139508	SAMEA3468858	ERR1025278	ERX1104150									ERS764455	GCA_900449945.1	Contig	7
9991	Comamonas terrigena	Comamonas terrigena	No	3012STDY7150288	SAMEA104398267	ERR2543045	ERX2561387									ERS2016209	pending
9993	Streptococcus agalactiae	Streptococcus agalactiae	No	3012STDY6864172	SAMEA104062580	ERR2137848	ERX2194397									ERS1726473	GCA_900458985.1	Contig	3
9997	Klebsiella aerogenes	Klebsiella aerogenes	No	3012STDY6160728	SAMEA3492655	ERR1070155	ERX1150305									ERS799804	GCA_900636285.1	Complete genome	3
10002	Escherichia coli	Escherichia coli	No	3012STDY6139509	SAMEA3468859	ERR1025279	ERX1104151									ERS764456	GCA_900450055.1	Contig	5
10004	Klebsiella aerogenes	Klebsiella pneumoniae	No	3012STDY6050606	SAMEA3251425	ERR879386	ERX958789									ERS659571	GCA_900461405.1	Contig	4
10005	Enterobacter cloacae	Enterobacter cloacae	Yes	3012STDY5906026	SAMEA2665126	ERR688913	ERX633895	ERR688954	ERX633936							ERS513137	GCA_900447605.1	Contig	5
10006	Klebsiella aerogenes	Enterobacter aerogenes	Yes	3012STDY5843423	SAMEA2548136	ERR581148	ERX539235	ERR581149	ERX539236							ERS462975	GCA_900635435.1	Complete genome	13
10016	Elizabethkingia meningoseptica	Elizabethkingia meningoseptica	Yes	3012STDY6252250	SAMEA3643315	ERR1246949	ERX1318887									ERS950464	GCA_900475375.1	Complete genome	1
10022	Neisseria gonorrhoeae	Neisseria gonorrhoeae	No	3012STDY6705144	SAMEA3469631	ERR2532027	ERX2550456									ERS2402831	pending
10024	Shigella boydii	Shigella boydii	No	3012STDY7236915	SAMEA104460777	ERR2564855	ERX2583199									ERS2078719	pending
10025	Neisseria meningitidis	Neisseria meningitidis	Yes	3012STDY7089563	SAMEA104307683	ERR2262575	ERX2314301									ERS1932661	GCA_900638555.1	Complete genome	1
10026	Neisseria meningitidis	Neisseria meningitidis	No	3012STDY7089569	SAMEA104307689	ERR2262581	ERX2314307									ERS1932667	GCA_900638605.1	Complete genome	1
10030	Yersinia pestis	Yersinia pestis	No	3012STDY7184658	SAMEA104398216	ERR2528464	ERX2547345	ERR2532127	ERX2550556							ERS2016158	pending
10035	Staphylococcus aureus	Staphylococcus aureus	No	3012STDY6196524	SAMEA3529267	ERR1156415	ERX1229941									ERS836416	GCA_900458185.1	Contig	4
10036	Serratia rubidaea	Serratia rubidaea	No	3012STDY6712534	SAMEA80460418	ERR2125754	ERX2182606									ERS1545395	GCA_900638005.1	Complete genome	1
10038	Pseudomonas fluorescens	Pseudomonas fluorescens	Yes	3012STDY6255785	SAMEA3649026	ERR1254171	ERX1325780									ERS956175	GCA_900475215.1	Complete genome	1
10042	Mycobacterium xenopi	Mycobacterium xenopi	Yes	3012STDY6733946	SAMEA101170168	ERR2125776	ERX2182628	ERR2125805	ERX2182657							ERS1573008	GCA_900453395.1	Contig	21
10047	Salmonella enterica subsp. arizonae	Salmonella enterica subsp. arizonae	No	3012STDY5912567	SAMEA2689777	ERR695649	ERX640130									ERS523595	GCA_900635675.1	Complete genome	1
10053	Salmonella enterica	Salmonella enterica subsp. arizonae	No	3012STDY6435346	SAMEA4028436	ERR1599927	ERX1670494									ERS1199546	GCA_900455975.1	Contig	3
10056	Salmonella enterica	Salmonella enterica subsp. houtenae serotype Soesterberg	No	3012STDY6435347	SAMEA4028437	ERR1599928	ERX1670495									ERS1199547	GCA_900456075.1	Contig	3
10060	Salmonella enterica subsp. diarizonae	Salmonella enterica subsp. diarizonae	Yes	3012STDY6050607	SAMEA3251426	ERR879387	ERX958790									ERS659572	GCA_900456375.1	Contig	5
10070	Brucella neotomae	Brucella neotomae	No	3012STDY7103884	SAMEA104318192	ERR2503152	ERX2522395									ERS1943170	GCA_900446115.1	Contig	49
10071	Brucella neotomae	Brucella neotomae	No	3012STDY7103885	SAMEA104318193	ERR2503153	ERX2522396									ERS1943171	GCA_900446105.1	Contig	38
10072	Brucella neotomae	Brucella neotomae	No	3012STDY7103886	SAMEA104318194	ERR2503154	ERX2522397									ERS1943172	pending
10075	Salmonella enterica	Salmonella enterica subsp. enterica serotype Treforest	No	3012STDY6435361	SAMEA4028450	ERR1612401	ERX1682790									ERS1199560	GCA_900456315.1	Contig	4
10080	Salmonella enterica subsp. enterica serovar Senftenberg	Salmonella enterica subsp. enterica serotype Senftenberg	No	3012STDY6435362	SAMEA4028451	ERR1612402	ERX1682791	ERR1813536	ERX1876073							ERS1199561	GCA_900478065.1	Complete genome	1
10081	Salmonella enterica subsp. enterica	Salmonella enterica subsp. enterica serotype Senftenberg	Yes	3012STDY5906027	SAMEA2665127	ERR688914	ERX633896									ERS513138	GCA_900456485.1	Contig	3
10082	Escherichia coli	Escherichia coli	No	3012STDY6396514	SAMEA3936799	ERR1543217	ERX1613982									ERS1123933	GCA_900448395.1	Contig	7
10084	Brucella neotomae	Brucella neotomae	Yes	3012STDY7040902	SAMEA104210778	ERR2237804	ERX2289971									ERS1869796	GCA_900446125.1	Contig	2
10085	Streptococcus pyogenes	Streptococcus pyogenes	No	3012STDY6350717	SAMEA3881058	ERR1417239	ERX1488023									ERS1068192	GCA_900475645.1	Complete genome	1
10086	Escherichia coli	Escherichia coli	No	3012STDY6139515	SAMEA3468865	ERR1036219	ERX1114953	ERR1025285	ERX1104157							ERS764462	GCA_900450405.1	Contig	4
10087	Escherichia coli	Escherichia coli	Yes	3012STDY5906028	SAMEA2665128	ERR688915	ERX633897									ERS513139	GCA_900448205.1	Contig	2
10089	Escherichia coli	Escherichia coli	No	3012STDY6196514	SAMEA3529257	ERR1156406	ERX1229932									ERS836406	GCA_901482685.1	Contig	7
10090	Escherichia coli	Escherichia coli	No	3012STDY6139510	SAMEA3468860	ERR1070148	ERX1150298	ERR1025280	ERX1104152							ERS764457	GCA_900449985.1	Contig	5
10093	Brucella abortus	Brucella abortus	Yes	3012STDY7089564	SAMEA104307684	ERR2262576	ERX2314302									ERS1932662	GCA_900446005.1	Contig	2
10097	Brucella suis	Brucella suis	No	3012STDY7103883	SAMEA104318191	ERR2503151	ERX2522394									ERS1943169	GCA_900446155.1	Contig	66
10112	Mycoplasma orale	Mycoplasma orale	Yes	3012STDY6542286	SAMEA4384073	ERR1802421	ERX1866152									ERS1295522	GCA_900660435.1	Complete genome	5
10113	Mycoplasma salivarium	Mycoplasma salivarium	Yes	3012STDY6551401	SAMEA4412694	ERR1805698	ERX1868725									ERS1324143	GCA_900660445.2	Complete genome	1
10115	Mycoplasma gallisepticum	Mycoplasma gallisepticum	Yes	3012STDY6542287	SAMEA4384242	ERR1805670	ERX1868697									ERS1295691	GCA_900476085.1	Complete genome	1
10116	Acholeplasma laidlawii	Acholeplasma laidlawii	Yes	3012STDY6542288	SAMEA4384074	ERR1800592	ERX1864133									ERS1295523	GCA_900476025.1	Complete genome	1
10117	Mycoplasma fermentans	Mycoplasma fermentans	Yes	3012STDY6551402	SAMEA4412695	ERR1813535	ERX1876072									ERS1324144	GCA_900660535.1	Complete genome	15
10118	Mycoplasma bovirhinis	Mycoplasma bovirhinis	Yes	3012STDY6551403	SAMEA4412696	ERR1813541	ERX1876078									ERS1324145	GCA_900660515.1	Complete genome	2
10119	Mycoplasma pneumoniae	Mycoplasma pneumoniae	Yes	3012STDY6542289	SAMEA4384307	ERR1805699	ERX1868726									ERS1295756	GCA_900660465.1	Complete genome	2
10120	Mycoplasma gallinarum	Mycoplasma gallinarum	Yes	3012STDY7069351	SAMEA104224825	ERR2262561	ERX2314287	ERR2262590	ERX2314316	ERR2532147	ERX2550576					ERS1883843	pending
10121	Mycoplasma hyorhinis	Mycoplasma hyorhinis	No	3012STDY6542290	SAMEA4384075	ERR1805700	ERX1868727									ERS1295524	GCA_900660475.1	Complete genome	3
10122	Mycoplasma bovigenitalium	Mycoplasma bovigenitalium	Yes	3012STDY6562796	SAMEA4434524	ERR1820609	ERX1883111									ERS1345973	GCA_900660525.1	Complete genome	1
10124	Mycoplasma synoviae	Mycoplasma synoviae	Yes	3012STDY6264180	SAMEA3679194	ERR1305739	ERX1377362									ERS986343	GCA_900475235.1	Complete genome	1
10125	Mycoplasma dispar	Mycoplasma dispar	Yes	3012STDY6562797	SAMEA4434525	ERR1820607	ERX1883109									ERS1345974	GCA_900660505.1	Complete genome	1
10126	Mycoplasma caviae	Mycoplasma caviae	Yes	3012STDY6981875	SAMEA104167207	ERR2205693	ERX2260055									ERS1826225	GCA_900631685.1	Contig	7
10127	Mycoplasma hyopneumoniae	Mycoplasma hyopneumoniae	No	3012STDY6562798	SAMEA4434526	ERR1883065	ERX1943566									ERS1345975	GCA_900660565.1	Complete genome	5
10128	Acholeplasma granularum	Acholeplasma granularum	Yes	3012STDY7069317	SAMEA104224793	ERR2237849	ERX2290016									ERS1883811	pending
10129	Mycoplasma arginini	Mycoplasma arginini	Yes	3012STDY7069318	SAMEA104224794	ERR2237850	ERX2290017									ERS1883812	GCA_900660725.1	Complete genome	3
10130	Mycoplasma hyorhinis	Mycoplasma hyorhinis	Yes	3012STDY6542291	SAMEA4384243	ERR1802422	ERX1866153									ERS1295692	GCA_900476065.1	Complete genome	1
10132	Mycoplasma edwardii	Mycoplasma edwardii	Yes	3012STDY6562799	SAMEA4434527	ERR1883066	ERX1943567									ERS1345976	GCA_900476105.1	Complete genome	1
10134	Acholeplasma modicum	Acholeplasma modicum	Yes	3012STDY7150290	SAMEA104398269	ERR3253085	ERX3279889	ERR3253100	ERX3279904							ERS2016211	pending
10135	Mycoplasma alkalescens	Mycoplasma alkalescens	Yes	3012STDY6562800	SAMEA4434528	ERR1820608	ERX1883110									ERS1345977	GCA_900476125.1	Complete genome	1
10138	Acholeplasma axanthum	Acholeplasma axanthum	Yes	3012STDY7069311	SAMEA104224787	ERR2237839	ERX2290006									ERS1883805	GCA_900660745.1	Complete genome	1
10139	Mycoplasma pulmonis	Mycoplasma pulmonis	Yes	3012STDY6562801	SAMEA4434529	ERR1883071	ERX1943572									ERS1345978	GCA_900660575.1	Complete genome	2
10142	Mycoplasma cynos	Mycoplasma cynos	Yes	3012STDY6551404	SAMEA4412697	ERR1820611	ERX1883113									ERS1324146	GCA_900660545.1	Complete genome	18
10144	Mycoplasma molare	Mycoplasma molare	Yes	3012STDY7002036	SAMEA4598803	ERR2532447	ERX2550868									ERS2419511	pending
10146	Mycoplasma canis	Mycoplasma canis	Yes	3012STDY6562802	SAMEA4434530	ERR1883072	ERX1943573									ERS1345979	GCA_900660585.1	Complete genome	12
10147	Mycoplasma conjunctivae	Mycoplasma conjunctivae	Yes	3012STDY6551405	SAMEA4412698	ERR1820612	ERX1883114									ERS1324147	GCA_900660555.1	Complete genome	11
10148	Mycoplasma equirhinis	Mycoplasma equirhinis	Yes	3012STDY7069345	SAMEA104224819	ERR2246666	ERX2298689									ERS1883837	pending
10150	Acholeplasma oculi	Acholeplasma oculi	Yes	3012STDY7069316	SAMEA104224792	ERR2237846	ERX2290013									ERS1883810	GCA_900444665.1	Contig	2
10151	Mycoplasma ovipneumoniae	Mycoplasma ovipneumoniae	Yes	3012STDY6562803	SAMEA4434531	ERR1883073	ERX1943574									ERS1345980	GCA_900660625.1	Complete genome	6
10153	Mycoplasma meleagridis	Mycoplasma meleagridis	Yes	3012STDY7040916	SAMEA104210790	ERR2237809	ERX2289976									ERS1869808	GCA_900660695.1	Complete genome	1
10155	Mycoplasma putrefaciens	Mycoplasma putrefaciens	Yes	3012STDY6551406	SAMEA4412699	ERR1805701	ERX1868728									ERS1324148	GCA_900476175.1	Complete genome	1
10156	Mycoplasma anatis	Mycoplasma anatis	Yes	3012STDY6981874	SAMEA104167206	ERR2205692	ERX2260054									ERS1826224	GCA_900660655.1	Complete genome	1
10158	Mycoplasma moatsii	Mycoplasma moatsii	Yes	3012STDY7069297	SAMEA104224779	ERR2237830	ERX2289997									ERS1883797	pending
10161	Mycoplasma gateae	Mycoplasma gateae	Yes	3012STDY6981839	SAMEA104167172	ERR2187912	ERX2244031									ERS1826190	pending
10162	Mycoplasma arthritidis	Mycoplasma arthritidis	Yes	3012STDY7069298	SAMEA104224774	ERR2237831	ERX2289998									ERS1883792	GCA_900660715.1	Complete genome	1
10166	Mycoplasma neurolyticum	Mycoplasma neurolyticum	Yes	3012STDY6551407	SAMEA4412700	ERR1805702	ERX1868729									ERS1324149	GCA_900660485.1	Complete genome	4
10168	Mycoplasma maculosum	Mycoplasma maculosum	Yes	3012STDY7040915	SAMEA104210789	ERR2237808	ERX2289975									ERS1869807	GCA_900660665.1	Complete genome	2
10170	Mycoplasma sualvi	Mycoplasma sualvi	Yes	3012STDY7040917	SAMEA104210791	ERR2237811	ERX2289978									ERS1869809	pending
10171	Acholeplasma equifetale	Acholeplasma equifetale	Yes	3012STDY7069319	SAMEA104224795	ERR2237851	ERX2290018									ERS1883813	pending
10172	Acholeplasma hippikon	Acholeplasma hippikon	Yes	3012STDY7069320	SAMEA104224796	ERR2237852	ERX2290019									ERS1883814	GCA_900660755.1	Complete genome	2
10175	Mycoplasma subdolum	Mycoplasma subdolum	Yes	3012STDY7069344	SAMEA104224818	ERR2246665	ERX2298688									ERS1883836	pending
10178	Mycoplasmopsis columbina	Mycoplasma columbinum	Yes	3012STDY7040914	SAMEA104210788	ERR2237807	ERX2289974									ERS1869806	GCA_900660685.1	Complete genome	1
10179	Mycoplasmopsis columboralis	Mycoplasma columborale	Yes	3012STDY6981877	SAMEA104167209	ERR2205696	ERX2260058	ERR2212613	ERX2266966							ERS1826227	GCA_900660675.1	Complete genome	2
10181	Mycoplasma citelli	Mycoplasma citelli	Yes	3012STDY6981876	SAMEA104167208	ERR2205694	ERX2260056									ERS1826226	GCA_900660645.1	Complete genome	1
10183	Mycoplasmopsis gallinacea	Mycoplasma gallinaceum	Yes	3012STDY6551408	SAMEA4412701	ERR1805703	ERX1868730									ERS1324150	GCA_900660495.1	Complete genome	1
10184	Mycoplasma columbinasale	Mycoplasma columbinasale	Yes	3012STDY7040918	SAMEA104210792	ERR2237810	ERX2289977									ERS1869810	GCA_900660705.1	Complete genome	1
10185	Mycoplasma iowae	Mycoplasma iowae	Yes	3012STDY6551409	SAMEA4412702	ERR1901080	ERX1961451									ERS1324151	GCA_900660615.1	Complete genome	1
10186	Mycoplasma gallopavonis	Mycoplasma gallopavonis	Yes	3012STDY6981840	SAMEA104167171	ERR2195673	ERX2251696									ERS1826189	GCA_900660635.1	Complete genome	4
10189	Mycoplasmopsis californica	Mycoplasma californicum	Yes	3012STDY6944382	SAMEA104200682	ERR2187907	ERX2244026									ERS1859700	GCA_900660595.1	Complete genome	1
10190	Mycoplasma cricetuli	Mycoplasma cricetuli	Yes	3012STDY6981878	SAMEA104167210	ERR2225527	ERX2278897									ERS1826228	pending
10191	Mycoplasma lipofaciens	Mycoplasma lipofaciens	Yes	3012STDY7040920	SAMEA104210793	ERR2237812	ERX2289979									ERS1869811	pending
10194	Mycoplasmopsis glycophila	Mycoplasma glycophilum	Yes	3012STDY6562804	SAMEA4434532	ERR1883074	ERX1943575									ERS1345981	GCA_900660605.1	Complete genome	1
10199	Mycoplasma cloacale	Mycoplasma cloacale	Yes	3012STDY7040938	SAMEA104210811	ERR2237827	ERX2289994									ERS1869829	GCA_900660735.1	Complete genome	1
10204	Pasteurella multocida subsp. gallicida	Pasteurella multocida subsp. gallicida	Yes	3012STDY6267524	SAMEA3696435	ERR1329798	ERX1401418	ERR1305741	ERX1377364							ERS1003584	GCA_900636625.1	Complete genome	1
10206	Corynebacterium matruchotii	Corynebacterium matruchotii	No	3012STDY6981869	SAMEA104167201	ERR2199655	ERX2254643									ERS1826219	GCA_900638255.1	Complete genome	1
10207	Rothia aeria	Rothia dentocariosa	No	3012STDY6828817	SAMEA103980422	ERR2125843	ERX2182695									ERS1669590	GCA_900637985.1	Complete genome	1
10208	Mannheimia haemolytica	Mannheimia haemolytica	No	3012STDY7122740	SAMEA104338364	ERR2531746	ERX2550175									ERS1963342	GCA_900453405.1	Contig	3
10210	Rhodococcus rhodochrous	Rhodococcus rhodochrous	Yes	3012STDY6622199	SAMEA4535765	ERR1954501	ERX2020097									ERS1434944	GCA_900187265.1	Complete genome	1
10211	Serratia marcescens	Serratia marcescens	Yes	3012STDY5912568	SAMEA2689778	ERR695650	ERX640131	ERR704371	ERX648634							ERS523596	GCA_900457055.1	Contig	2
10212	Neisseria animalis	Neisseria animalis	Yes	3012STDY6252251	SAMEA3643316	ERR1246948	ERX1318886									ERS950465	GCA_900636515.1	Complete genome	1
10213	Klebsiella pneumoniae	Klebsiella pneumoniae	No	3012STDY6050608	SAMEA3251427	ERR879388	ERX958791									ERS659573	GCA_901420255.1	Contig	7
10217	Yersinia pseudotuberculosis	Yersinia pseudotuberculosis	No	3012STDY5977631	SAMEA2771253	ERR752453	ERX696135									ERS544009	GCA_900635755.1	Complete genome	1
10219	Actinobacillus ureae	Actinobacillus ureae	Yes	3012STDY6768374	SAMEA4598724	ERR2532434	ERX2550855									ERS2419432	pending
10220	Actinobacillus ureae	Actinobacillus ureae	No	3012STDY6864165	SAMEA104062573	ERR2125865	ERX2182717									ERS1726466	GCA_900445015.1	Contig	3
10221	Actinobacillus ureae	Actinobacillus ureae	No	3012STDY6045998	SAMEA3222077	ERR772462	ERX715341									ERS647578	GCA_900445035.1	Contig	2
10224	Neisseria gonorrhoeae	Neisseria gonorrhoeae	No	3012STDY6705147	SAMEA3469634	ERR2532029	ERX2550458									ERS2402834	pending
10227	Neisseria gonorrhoeae	Neisseria gonorrhoeae	No	3012STDY7236926	SAMEA104460788	ERR2615934	ERX2632589									ERS2078730	pending
10228	Streptococcus sp. NCTC 10228	Streptococcus sp.	No	3012STDY6259407	SAMEA3662935	ERR1274814	ERX1346402									ERS970084	GCA_902141225.1	Complete genome	1
10231	Streptococcus gordonii	Streptococcus gordonii	No	3012STDY6259408	SAMEA3662936	ERR1274815	ERX1346403									ERS970085	GCA_901544385.1	Complete genome	1
10232	Streptococcus oralis	Streptococcus sp.	No	3012STDY6259395	SAMEA3662923	ERR1254191	ERX1325800									ERS970072	GCA_901543815.1	Contig	2
10233	Streptococcus sp. NCTC 10233	Streptococcus sp.	No	3012STDY6259409	SAMEA3662937	ERR1274816	ERX1346404									ERS970086	GCA_902141205.1	Contig	2
10234	Streptococcus suis	Streptococcus suis	Yes	3012STDY6311991	SAMEA3861961	ERR1366076	ERX1437346									ERS1049095	GCA_900475585.1	Complete genome	1
10237	Streptococcus suis	Streptococcus suis	No	3012STDY6255791	SAMEA3649032	ERR1254167	ERX1325776									ERS956181	GCA_901543625.1	Complete genome	1
10238	Streptococcus dysgalactiae	Streptococcus suis	No	3012STDY6259396	SAMEA3662924	ERR1254192	ERX1325801									ERS970073	GCA_901544045.1	Contig	4
10239	Clostridium perfringens	Clostridium perfringens	No	3012STDY6451292	SAMEA4063015	ERR1681950	ERX1751567									ERS1234125	GCA_900461035.1	Contig	5
10240	Clostridium perfringens	Clostridium perfringens	No	3012STDY6451293	SAMEA4063016	ERR1681951	ERX1751568									ERS1234126	GCA_900461395.1	Contig	3
10243	Gemella haemolysans	Gemella haemolysans	No	3012STDY6705140	SAMEA3469627	ERR2532023	ERX2550452									ERS2402827	pending
10244	Gemella haemolysans	Gemella haemolysans	No	3012STDY6705141	SAMEA3469628	ERR2532024	ERX2550453									ERS2402828	pending
10246	Klebsiella pneumoniae	Klebsiella pneumoniae	No	3012STDY6160729	SAMEA3492656	ERR1070156	ERX1150306									ERS799805	GCA_900451845.1	Contig	5
10252	Salmonella enterica	Salmonella enterica subsp. salamae serotype Tranoroa	No	3012STDY6435348	SAMEA4028438	ERR1599929	ERX1670496									ERS1199548	GCA_900455965.1	Contig	4
10254	Corynebacterium matruchotii	Corynebacterium matruchotii	Yes	3012STDY6593601	SAMEA4504044	ERR1892102	ERX1952600									ERS1403223	GCA_900447555.1	Contig	36
10257	Stenotrophomonas maltophilia	Stenotrophomonas maltophilia	Yes	3012STDY6474691	SAMEA4076705	ERR1738370	ERX1807996									ERS1247815	GCA_900186865.1	Complete genome	1
10258	Stenotrophomonas maltophilia	Stenotrophomonas maltophilia	No	3012STDY6295002	SAMEA3856672	ERR1366072	ERX1437342									ERS1043806	GCA_900475405.1	Complete genome	1
10259	Stenotrophomonas maltophilia	Stenotrophomonas maltophilia	No	3012STDY6356403	SAMEA4537264	ERR1731815	ERX1801743									ERS1436443	GCA_900636905.1	Complete genome	1
10261	Klebsiella michiganensis	Klebsiella oxytoca	No	3012STDY6067131	SAMEA3307905	ERR910546	ERX989801									ERS685300	GCA_900451945.1	Contig	4
10262	Klebsiella pneumoniae	Klebsiella pneumoniae	No	3012STDY6087916	SAMEA3340640	ERR956954	ERX1034277	ERR950077	ERX1029062							ERS702140	GCA_900452335.1	Contig	3
10263	Raoultella planticola	Raoultella planticola	No	3012STDY6104281	SAMEA3376913	ERR976783	ERX1053760									ERS718585	GCA_901420905.1	Contig	7
10264	Mycolicibacterium peregrinum	Mycobacterium peregrinum	Yes	3012STDY6481861	SAMEA44518918	ERR1800573	ERX1864114	ERR1800583	ERX1864124							ERS1497473	pending
10269	Mycobacteroides abscessus	Mycobacterium abscessus	No	3012STDY6895518	SAMEA3470818	ERR2532062	ERX2550491									ERS2402932	pending
10270	Mycolicibacterium acapulense	mycobacterium acapulcensis	No	3012STDY7002037	SAMEA3470210	ERR2532092	ERX2550521	ERR2532108	ERX2550537							ERS2402875	pending
10271	Mycolicibacterium flavescens	Mycobacterium flavescens	Yes	3012STDY6474689	SAMEA4076703	ERR1738368	ERX1807994									ERS1247813	GCA_900637135.1	Complete genome	1
10273	Klebsiella pneumoniae	Klebsiella pneumoniae subsp. rhinoscleromatis	No	3012STDY6263020	SAMEA3672881	ERR1351115	ERX1422639	ERR1274826	ERX1346414							ERS980030	GCA_901544375.1	Contig	186
10274	Burkholderia pseudomallei	Burkholderia pseudomallei	No	3012STDY7184650	SAMEA104398208	ERR2528459	ERX2547340									ERS2016150	pending
10275	Yersinia pseudotuberculosis	Yersinia pseudotuberculosis	Yes	3012STDY6579899	SAMEA4442458	ERR1854433	ERX1916411									ERS1353907	GCA_900637475.1	Complete genome	1
10278	Yersinia pseudotuberculosis	Yersinia pseudotuberculosis	No	3012STDY6712516	SAMEA80447668	ERR2125737	ERX2182589									ERS1545378	GCA_900460705.1	Contig	13
10279	Escherichia coli	Escherichia coli	No	3012STDY6324650	SAMEA3867447	ERR1377177	ERX1448303									ERS1054581	GCA_900450275.1	Contig	45
10282	Alysiella filiformis	Alysiella filiformis	Yes	3012STDY7150328	SAMEA104398316	ERR2651536	ERX2668026									ERS2016258	pending
10283	Alysiella crassa	Alysiella crassa	Yes	3012STDY6674173	SAMEA48412918	ERR2125711	ERX2182563									ERS1502665	GCA_900445245.1	Contig	3
10284	Corynebacterium minutissimum	Corynebacterium minutissimum	No	3012STDY6387766	SAMEA3923579	ERR1475869	ERX1546897									ERS1110713	pending
10285	Corynebacterium minutissimum	Corynebacterium minutissimum	No	3012STDY6430053	SAMEA4017705	ERR1588636	ERX1659282									ERS1188815	GCA_900637065.1	Complete genome	1
10286	Providencia alcalifaciens	Providencia alcalifaciens	Yes	3012STDY5906029	SAMEA2665129	ERR688916	ERX633898									ERS513140	GCA_900478095.1	Complete genome	1
10287	Gardnerella vaginalis	Gardnerella vaginalis	Yes	3012STDY6622193	SAMEA4535760	ERR1954498	ERX2020094									ERS1434939	GCA_900637625.1	Complete genome	1
10288	Corynebacterium minutissimum	Corynebacterium minutissimum	Yes	3012STDY6439498	SAMEA4030732	ERR1612406	ERX1682795									ERS1201842	GCA_900478045.1	Complete genome	1
10289	Corynebacterium minutissimum	Corynebacterium minutissimum	No	3012STDY6839331	SAMEA104016176	ERR2125859	ERX2182711									ERS1681014	GCA_900447475.1	Contig	2
10293	Moraxella caviae	Moraxella (branhamella) caviae	Yes	3012STDY6579900	SAMEA4442459	ERR1854434	ERX1916412									ERS1353908	GCA_900453175.1	Contig	7
10294	Neisseria cinerea	Neisseria cinerea	Yes	3012STDY6279172	SAMEA3714889	ERR1351118	ERX1422642									ERS1022038	GCA_900475315.1	Complete genome	1
10295	Bergeriella denitrificans	Bergeriella denitrificans	Yes	3012STDY6345040	SAMEA3879493	ERR1407358	ERX1478597									ERS1066627	GCA_900453875.1	Contig	6
10296	Neisseria canis	Neisseria canis	Yes	3012STDY6331030	SAMEA3871785	ERR1397207	ERX1468466									ERS1058919	GCA_900636765.1	Complete genome	1
10297	Moraxella cuniculi	Moraxella (branhamella) cuniculi	Yes	3012STDY6447011	SAMEA4040025	ERR1674574	ERX1744626									ERS1211135	GCA_900637105.1	Complete genome	1
10299	Pseudomonas aeruginosa	Pseudomonas aeruginosa	No	3012STDY6324668	SAMEA3867464	ERR1377190	ERX1448316									ERS1054598	GCA_901482505.1	Contig	98
10302	Lactobacillus casei	Lactobacillus rhamnosus	No	3012STDY6895517	SAMEA3470817	ERR2532061	ERX2550490									ERS2402931	pending
10305	Acinetobacter haemolyticus	Acinetobacter haemolyticus subsp haemolyticus	Yes	3012STDY6593614	SAMEA4504056	ERR1911773	ERX1972253									ERS1403235	GCA_900444835.1	Contig	6
10306	Acinetobacter haemolyticus	Acinetobacter haemolyticus	No	3012STDY6712531	SAMEA80458168	ERR2125750	ERX2182602	ERR2125760	ERX2182612							ERS1545392	GCA_900444825.1	Contig	4
10307	Acinetobacter junii	Acinetobacter junii	Yes	3012STDY6396506	SAMEA3936794	ERR1543212	ERX1613977									ERS1123928	GCA_900444875.1	Contig	2
10308	Acinetobacter johnsonii	Acinetobacter johnsonii	Yes	3012STDY6396507	SAMEA3936795	ERR1543213	ERX1613978									ERS1123929	GCA_900444855.1	Contig	6
10309	Achromobacter marplatensis	Achromobacter metalcaligenes	Yes	3012STDY6579901	SAMEA4442460	ERR1854435	ERX1916413									ERS1353909	pending
10310	Salmonella enterica subsp. salamae	Salmonella enterica subsp. salamae serotype Basel	No	3012STDY6435349	SAMEA4028439	ERR1599930	ERX1670497									ERS1199549	GCA_900478225.1	Complete genome	1
10313	Klebsiella pneumoniae subsp. ozaenae	Klebsiella pneumoniae subsp. ozaenae	No	3012STDY5912569	SAMEA2689779	ERR695651	ERX640132									ERS523597	GCA_900452035.1	Contig	6
10314	Klebsiella pneumoniae	Klebsiella pneumoniae	No	3012STDY5912570	SAMEA2689780	ERR695652	ERX640133									ERS523598	GCA_900451405.1	Contig	2
10316	Brucella suis	Brucella suis	Yes	3012STDY7089574	SAMEA104307694	ERR2262586	ERX2314312									ERS1932672	GCA_900460605.1	Contig	2
10317	Klebsiella aerogenes	Klebsiella pneumoniae	No	3012STDY6104282	SAMEA3376914	ERR976784	ERX1053761									ERS718586	GCA_900636025.1	Complete genome	3
10318	Providencia stuartii	Providencia stuartii	No	3012STDY7150273	SAMEA104398281	ERR2532140	ERX2550569									ERS2016223	pending
10319	Streptococcus pneumoniae	Streptococcus pneumoniae	No	3012STDY6264157	SAMEA3679171	ERR1681925	ERX1751542									ERS986320	GCA_900459555.1	Contig	8
10321	Streptococcus dysgalactiae subsp. equisimilis	Streptococcus dysgalactiae subsp. equisimilis	No	3012STDY6205734	SAMEA3542443	ERR1193267	ERX1266651									ERS849592	GCA_901542475.1	Contig	2
10322	Pasteurella multocida	Pasteurella multocida	Yes	3012STDY6606159	SAMEA4521464	ERR1911787	ERX1972267									ERS1420643	GCA_900187275.1	Complete genome	1
10323	Pasteurella multocida	Pasteurella multocida	No	3012STDY7122750	SAMEA104338374	ERR2392190	ERX2432993									ERS1963352	GCA_900638665.1	Complete genome	1
10327	Actinobaculum suis	Bacillus pumilus	No	3012STDY6864159	SAMEA104062567	ERR2146857	ERX2203390									ERS1726460	GCA_900618115.1	Contig	2
10331	Aerococcus viridans	Pediococcus cerevisiae	No	3012STDY6895524	SAMEA4598804	ERR2532444	ERX2550865									ERS2419512	pending
10332	Pseudomonas aeruginosa	Pseudomonas aeruginosa	Yes	3012STDY5802531	SAMEA2479570	ERR550479	ERX509548	ERR550483	ERX509552	ERR550484	ERX509553					ERS445055	GCA_001457615.1	Complete genome	1
10333	Bacillus badius	Bacillus badius	Yes	3012STDY7388891	SAMEA104694516	ERR2632356	ERX2648850									ERS2295899	pending
10334	Bacillus coagulans	Bacillus coagulans	Yes	3012STDY6590994	SAMEA4475681	ERR1883087	ERX1943588									ERS1374860	pending
10335	Cytobacillus firmus	Bacillus firmus	Yes	3012STDY6474692	SAMEA4076706	ERR1738371	ERX1807997	ERR1857501	ERX1919184	ERR1813537	ERX1876074					ERS1247816	GCA_900445365.1	Contig	3
10336	Klebsiella aerogenes	Enterobacter aerogenes	No	3012STDY6680700	SAMEA50767918	ERR2125725	ERX2182577									ERS1505805	pending
10337	Bacillus pumilus	Bacillus pumilus	Yes	3012STDY6474693	SAMEA4076707	ERR1743956	ERX1813162									ERS1247817	GCA_900186955.1	Complete genome	1
10338	Lysinibacillus sphaericus	Bacillus sphaericus	Yes	3012STDY6474694	SAMEA4076708	ERR1743957	ERX1813163									ERS1247818	GCA_900445465.1	Contig	3
10341	Bacillus licheniformis	Bacillus licheniformis	Yes	3012STDY6632829	SAMEA4556067	ERR2125616	ERX2182468									ERS1455246	GCA_900637645.1	Complete genome	1
10342	Bacillus megaterium	Bacillus megaterium	Yes	3012STDY6474695	SAMEA4076709	ERR1743958	ERX1813164									ERS1247819	GCA_900445485.1	Contig	8
10343	Paenibacillus polymyxa	Paenibacillus polymyxa	Yes	3012STDY6474701	SAMEA4076715	ERR1766241	ERX1831810									ERS1247825	GCA_900454525.1	Contig	2
10344	Staphylococcus aureus	Staphylococcus aureus	No	3012STDY6191360	SAMEA3518004	ERR1140951	ERX1219800									ERS825153	GCA_900474755.1	Complete genome	1
10345	Staphylococcus aureus	Staphylococcus aureus	No	3012STDY6182425	SAMEA3512675	ERR1140945	ERX1219794									ERS819824	GCA_900457965.1	Contig	2
10348	Campylobacter fetus subsp. fetus	Campylobacter fetus subsp. fetus	No	3012STDY6795424	SAMEA3470867	ERR2532052	ERX2550481									ERS2402951	pending
10350	Staphylococcus hyicus	Staphylococcus hyicus subsp. hyicus	Yes	3012STDY6191370	SAMEA3518014	ERR1140964	ERX1219813									ERS825163	GCA_900474585.1	Complete genome	1
10353	Streptococcus thermophilus	Streptococcus thermophilus	No	3012STDY6222030	SAMEA3597582	ERR1223201	ERX1295414									ERS904731	GCA_900618065.1	Contig	4
10354	Campylobacter fetus subsp. venerealis	Campylobacter fetus subsp. venerealis	Yes	3012STDY6768369	SAMEA4598719	ERR2532432	ERX2550853	ERR2532438	ERX2550859							ERS2419427	pending
10355	Campylobacter sputorum subsp. bubulus	Campylobacter sputorum subsp. bubulus	No	3012STDY6864164	SAMEA104062572	ERR2125864	ERX2182716									ERS1726465	pending
10357	Listeria monocytogenes	Listeria monocytogenes	Yes	3012STDY6613867	SAMEA44515918	ERR1937811	ERX1995538									ERS1497469	GCA_900187225.1	Complete genome	1
10358	Moraxella caprae	moraxella liquefaciens	No	3012STDY7069295	SAMEA4598472	ERR2532456	ERX2550877									ERS2419181	pending
10359	Moraxella lacunata	moraxella liquefaciens	No	3012STDY7122752	SAMEA104338376	ERR2392192	ERX2432995									ERS1963354	GCA_900453205.1	Contig	6
10360	Plesiomonas shigelloides	Plesiomonas shigelloides	Yes	3012STDY5906030	SAMEA2665130	ERR688917	ERX633899									ERS513141	GCA_900087055.1	Complete genome	1
10361	Escherichia coli	Escherichia coli	No	3012STDY6100918	SAMEA3368332	ERR976764	ERX1053741									ERS715475	GCA_900448845.1	Contig	5
10362	Aeromonas caviae	Aeromonas formicans	No	3012STDY7002038	SAMEA3470211	ERR2532093	ERX2550522									ERS2402876	pending
10363	Plesiomonas shigelloides	Plesiomonas shigelloides	No	3012STDY6828814	SAMEA103980419	ERR2125840	ERX2182692									ERS1669587	GCA_900454615.1	Contig	5
10364	Plesiomonas shigelloides	Plesiomonas shigelloides	No	3012STDY7122754	SAMEA104338378	ERR2392194	ERX2432997									ERS1963356	GCA_900454915.1	Contig	38
10367	Pseudomonas alcaligenes	Pseudomonas alcaligenes	Yes	3012STDY6406188	SAMEA3956093	ERR1543222	ERX1613987									ERS1143227	GCA_900455475.1	Contig	2
10370	Bibersteinia trehalosi	Bibersteinia trehalosi	Yes	3012STDY6674174	SAMEA48413668	ERR2125712	ERX2182564									ERS1502666	pending
10376	Proteus vulgaris	Proteus vulgaris	No	3012STDY6712528	SAMEA80455918	ERR2125747	ERX2182599									ERS1545389	GCA_900455275.1	Contig	5
10381	Salmonella enterica subsp. diarizonae	Salmonella enterica subsp. diarizonae serotype Eilbek	No	3012STDY6435350	SAMEA4028440	ERR1599931	ERX1670498									ERS1199550	GCA_900478155.1	Complete genome	1
10382	Pasteurella multocida	Pasteurella multocida	No	3012STDY5994434	SAMEA2822166	ERR759478	ERX704108									ERS569357	GCA_900478175.1	Complete genome	1
10384	Salmonella enterica subsp. enterica serovar Senftenberg	Salmonella enterica subsp. enterica serotype Senftenberg	No	3012STDY5814527	SAMEA2517359	ERR550492	ERX509561	ERR550500	ERX509569	ERR550501	ERX509570					ERS451416	GCA_001457675.1	Complete genome	4
10385	Brucella suis	Brucella suis	No	3012STDY7103888	SAMEA104318196	ERR2503156	ERX2522399									ERS1943174	pending
10386	Streptococcus equinus	Streptococcus equinus	No	3012STDY6259410	SAMEA3662938	ERR1274817	ERX1346405									ERS970087	GCA_900459945.1	Contig	2
10388	Alcaligenes faecalis subsp. faecalis	Alcaligenes odorans	No	3012STDY6944370	SAMEA104200667	ERR2177093	ERX2233456									ERS1859685	GCA_900445215.1	Contig	8
10389	Streptococcus equinus	Streptococcus equinus	No	3012STDY6259397	SAMEA3662925	ERR1274804	ERX1346392									ERS970074	GCA_900636565.1	Complete genome	1
10391	Rhodococcus corynebacterioides	Rhodococcus corynebacteriodies	Yes	3012STDY6481862	SAMEA44519668	ERR2246640	ERX2298663									ERS1497474	pending
10392	Pseudomonas fluorescens	Pseudomonas fluorescens	No	3012STDY6350713	SAMEA3881055	ERR1417236	ERX1488020									ERS1068189	GCA_900455465.1	Contig	2
10396	Edwardsiella tarda	Edwardsiella tarda	Yes	3012STDY5906031	SAMEA2665131	ERR688918	ERX633900									ERS513142	GCA_900447455.1	Contig	2
10397	Edwardsiella tarda	Edwardsiella tarda	No	3012STDY6712527	SAMEA80455168	ERR2125746	ERX2182598									ERS1545388	GCA_900447385.1	Contig	4
10398	Edwardsiella tarda	Edwardsiella tarda	No	3012STDY7122751	SAMEA104338375	ERR2392191	ERX2432994									ERS1963353	pending
10399	Staphylococcus aureus	Staphylococcus aureus	No	3012STDY6252247	SAMEA3643312	ERR1229117	ERX1301169									ERS950461	GCA_900458495.1	Contig	3
10400	Bacillus subtilis subsp. spizizenii	Bacillus subtilis subsp spizizenii	No	3012STDY6617315	SAMEA4530642	ERR1940989	ERX2001522									ERS1429821	GCA_900445425.1	Contig	14
10401	Salmonella enterica subsp. houtenae serovar Houten	Salmonella enterica subsp. houtenae serotype Houten	Yes	3012STDY6435351	SAMEA4028441	ERR1599932	ERX1670499									ERS1199551	GCA_900478215.1	Complete genome	1
10402	Aeromonas salmonicida	Aeromonas salmonicida	No	3012STDY6712537	SAMEA80462668	ERR2125757	ERX2182609									ERS1545398	GCA_900445125.1	Contig	7
10408	Aeromonas salmonicida	Aeromonas salmonicida	No	3012STDY7150306	SAMEA104398294	ERR2603032	ERX2619688									ERS2016236	pending
10409	Mycolicibacterium thermoresistibile	Mycobacterium thermoresistibile	Yes	3012STDY6544896	SAMEA4412656	ERR1802423	ERX1866154									ERS1324105	GCA_900187065.1	Complete genome	1
10410	Mycolicibacterium parafortuitum	Mycobacterium parafortuitum	No	3012STDY7150324	SAMEA104398312	ERR2543060	ERX2561402									ERS2016254	pending
10411	Mycolicibacterium parafortuitum	Mycobacterium parafortuitum	Yes	3012STDY6705154	SAMEA3469682	ERR2532036	ERX2550465									ERS2402841	pending
10415	Salmonella enterica	Salmonella enterica subsp. houtenae serotype Seminole	No	3012STDY6435352	SAMEA4028442	ERR1599933	ERX1670500									ERS1199552	pending
10416	Alcaligenes faecalis subsp. faecalis	Alcaligenes odorans	No	3012STDY7150278	SAMEA104398259	ERR2532141	ERX2550570									ERS2016201	pending
10418	Escherichia coli	Escherichia coli	No	3012STDY5912571	SAMEA2689781	ERR695653	ERX640134	ERR704372	ERX648635							ERS523599	GCA_900448155.1	Contig	2
10419	Paenibacillus macquariensis	Paenibacillus macquariensis	Yes	3012STDY6585967	SAMEA44543668	ERR1883069	ERX1943570									ERS1497506	pending
10420	Paenibacillus macquariensis	Paenibacillus macquariensis	No	3012STDY7150261	SAMEA104398252	ERR2532134	ERX2550563									ERS2016194	pending
10424	Mycolicibacter nonchromogenicus	Mycobacterium nonchromogenicum	Yes	3012STDY6562786	SAMEA4434517	ERR1820600	ERX1883102									ERS1345966	pending
10426	Cardiobacterium hominis	Cardiobacterium hominis	Yes	3012STDY6551392	SAMEA4412685	ERR1805689	ERX1868716									ERS1324134	GCA_900637305.1	Complete genome	1
10427	Cardiobacterium sp. A	Cardiobacterium hominis	No	3012STDY7069296	SAMEA4598458	ERR2532457	ERX2550878									ERS2419167	pending
10429	Escherichia coli	Escherichia coli	No	3012STDY6139511	SAMEA3468861	ERR1025281	ERX1104153									ERS764458	GCA_900449995.1	Contig	7
10430	Escherichia coli	Escherichia coli	No	3012STDY6099058	SAMEA3368268	ERR968281	ERX1045259									ERS715411	GCA_900635985.1	Complete genome	1
10435	Salmonella enterica subsp. enterica	Salmonella enterica subsp. enterica serotype Mikawasima	No	3012STDY6408892	SAMEA4598480	ERR2532378	ERX2550799									ERS2419189	pending
10436	Salmonella enterica	Salmonella enterica subsp. salamae serotype Clovelly	No	3012STDY6435353	SAMEA4028443	ERR1641236	ERX1711557	ERR1599934	ERX1670501							ERS1199553	GCA_900475895.1	Complete genome	1
10437	Mycolicibacterium aurum	Mycobacterium aurum	Yes	3012STDY6496200	SAMEA4364210	ERR1787527	ERX1851250									ERS1275659	GCA_900637195.1	Complete genome	1
10440	Mycolicibacterium aurum	Mycobacterium aurum	No	3012STDY7069328	SAMEA104224802	ERR2246646	ERX2298669									ERS1883820	pending
10442	Staphylococcus aureus	Staphylococcus aureus	No	3012STDY6196525	SAMEA3529268	ERR1156416	ERX1229942									ERS836417	GCA_900458485.1	Contig	3
10443	Staphylococcus aureus	Staphylococcus aureus	No	3012STDY6201367	SAMEA3539700	ERR1156421	ERX1229947									ERS846849	GCA_900458405.1	Contig	2
10444	Escherichia coli	Escherichia coli	No	3012STDY6196515	SAMEA3529258	ERR1156407	ERX1229933									ERS836407	GCA_900635325.1	Complete genome	1
10446	Streptococcus suis	Streptococcus sp.	No	3012STDY6259398	SAMEA3662926	ERR1274805	ERX1346393									ERS970075	GCA_901543985.1	Contig	6
10447	Micrococcus luteus	Micrococcus luteus	No	3012STDY6934470	SAMEA104102006	ERR2225525	ERX2278895									ERS1765899	pending
10449	Streptococcus mutans	Streptococcus mutans	Yes	3012STDY6244134	SAMEA3614266	ERR1223227	ERX1295440									ERS921415	GCA_900475095.1	Complete genome	1
10450	Pseudomonas stutzeri	Pseudomonas stutzeri	No	3012STDY6350714	SAMEA3881056	ERR1417237	ERX1488021									ERS1068190	GCA_900636845.1	Complete genome	1
10458	Salmonella enterica	Salmonella enterica subsp. indica serotype Ferlac	No	3012STDY6435354	SAMEA4028444	ERR1743953	ERX1813159	ERR1599943	ERX1670510							ERS1199554	pending
10459	Gemella haemolysans	Gemella haemolysans	No	3012STDY6839332	SAMEA104016177	ERR2125860	ERX2182712									ERS1681015	GCA_900638055.1	Complete genome	1
10460	Yersinia enterocolitica	Yersinia enterocolitica	No	3012STDY6222043	SAMEA3597595	ERR1223219	ERX1295432									ERS904744	GCA_900460595.1	Contig	2
10461	Yersinia enterocolitica	Yersinia enterocolitica	No	3012STDY7150272	SAMEA104398280	ERR2532139	ERX2550568									ERS2016222	pending
10462	Yersinia enterocolitica	Yersinia enterocolitica	No	3012STDY6712523	SAMEA80452168	ERR2125742	ERX2182594									ERS1545384	GCA_900460505.1	Contig	45
10464	Moraxella nonliquefaciens	Moraxella nonliquefaciens	Yes	3012STDY6637044	SAMEA4598715	ERR2532419	ERX2550840									ERS2419423	pending
10465	Moraxella osloensis	Moraxella osloensis	Yes	3012STDY6542272	SAMEA4384066	ERR1800586	ERX1864127									ERS1295515	GCA_900453115.1	Contig	6
10470	Propionibacterium freudenreichii	Propionibacterium freudenreichii	Yes	3012STDY6585968	SAMEA44544418	ERR1883070	ERX1943571									ERS1497507	pending
10470	Propionibacterium freudenreichii	Propionibacterium freudenreichii	Yes	3012STDY7388881	SAMEA104694506	ERR2632344	ERX2648838									ERS2295889	pending
10471	Bifidobacterium bifidum	Bifidobacterium breve	No	3012STDY6839337	SAMEA104016180	ERR2125862	ERX2182714									ERS1681018	GCA_900445665.1	Contig	59
10473	Pseudomonas stutzeri	Pseudomonas stutzeri	No	3012STDY7078509	SAMEA104281637	ERR2246676	ERX2298699									ERS1906615	GCA_900455625.1	Contig	8
10474	Erysipelatoclostridium ramosum	Ramibacterium pseudoramosum	No	3012STDY6934501	SAMEA104102037	ERR2199656	ERX2254644									ERS1765930	pending
10475	Pseudomonas stutzeri	Pseudomonas stutzeri	No	3012STDY6839335	SAMEA104016179	ERR2125861	ERX2182713									ERS1681017	GCA_900638035.1	Complete genome	1
10476	Yersinia ruckeri	Yersinia ruckeri	No	3012STDY6712536	SAMEA80461918	ERR2125756	ERX2182608									ERS1545397	GCA_900460675.1	Contig	4
10477	Yersinia ruckeri	Yersinia ruckeri	No	3012STDY7236806	SAMEA104437039	ERR2651529	ERX2668019									ERS2054981	pending
10480	Salmonella enterica	Salmonella enterica subsp. enterica serotype Moscow	No	3012STDY6425411	SAMEA4012318	ERR1562474	ERX1633230									ERS1183428	GCA_900456145.1	Contig	3
10482	Shinella zoogloeoides	Shinella zoogloeoides	Yes	3012STDY6542273	SAMEA4384305	ERR1802413	ERX1866144									ERS1295754	pending
10483	Kluyvera cryocrescens	Kluyvera cryocrescens	No	3012STDY6773003	SAMEA103924398	ERR2125801	ERX2182653	ERR2125811	ERX2182663							ERS1613566	GCA_900452275.1	Contig	79
10484	Kluyvera cryocrescens	Kluyvera cryocrescens	No	3012STDY7002014	SAMEA3470044	ERR2532114	ERX2550543									ERS2402855	pending
10485	Mycolicibacterium chitae	Mycobacterium chitae	Yes	3012STDY6496201	SAMEA4364211	ERR1787528	ERX1851251									ERS1275660	GCA_900637205.1	Complete genome	1
10487	Escherichia coli	Escherichia coli	No	3012STDY6058760	SAMEA3282959	ERR906330	ERX985618									ERS670325	GCA_900448625.1	Contig	6
10488	Nocardiopsis dassonvillei	Nocardiopsis dassonvillei	No	3012STDY6981850	SAMEA104167184	ERR2192968	ERX2249083									ERS1826202	GCA_900638215.1	Complete genome	1
10496	Mycolicibacter nonchromogenicus	Mycobacterium novum	No	3012STDY7002028	SAMEA4598801	ERR2532445	ERX2550866									ERS2419509	pending
10498	Stenotrophomonas maltophilia	Stenotrophomonas maltophilia	No	3012STDY6406189	SAMEA3956094	ERR1543223	ERX1613988									ERS1143228	GCA_900475685.1	Complete genome	1
10499	Stenotrophomonas maltophilia	Stenotrophomonas maltophilia	No	3012STDY6324669	SAMEA3867465	ERR1377191	ERX1448317									ERS1054599	GCA_901482485.1	Contig	318
10500	Pantoea agglomerans	Pantoea agglomerans	No	3012STDY6712526	SAMEA80454418	ERR2125745	ERX2182597									ERS1545387	GCA_900454505.1	Contig	4
10508	Brucella melitensis	Brucella melitensis	No	3012STDY7103881	SAMEA104318189	ERR2432911	ERX2452490									ERS1943167	GCA_900446035.1	Contig	19
10509	Brucella melitensis	Brucella melitensis	No	3012STDY7103887	SAMEA104318195	ERR2503155	ERX2522398									ERS1943173	GCA_900446085.1	Contig	27
10511	Brucella suis	Brucella suis	No	3012STDY7184647	SAMEA104398205	ERR2580786	ERX2597851									ERS2016147	pending
10512	Brucella ovis	Brucella ovis	Yes	3012STDY7089565	SAMEA104307685	ERR2262577	ERX2314303									ERS1932663	GCA_900446135.1	Contig	2
10516	Staphylococcus saprophyticus	Staphylococcus saprophyticus subsp. saprophyticus	No	3012STDY6420674	SAMEA4007826	ERR1562473	ERX1633229									ERS1178936	GCA_900458785.1	Contig	2
10517	Staphylococcus nepalensis	Staphylococcus xylosus	No	3012STDY6196516	SAMEA3529259	ERR1156408	ERX1229934									ERS836408	GCA_900458865.1	Contig	2
10518	Staphylococcus warneri	Staphylococcus warneri	No	3012STDY6201368	SAMEA3539701	ERR1156422	ERX1229948									ERS846850	GCA_900458715.1	Contig	2
10519	Staphylococcus epidermidis	Staphylococcus epidermidis	No	3012STDY6331015	SAMEA3871774	ERR1377198	ERX1448324									ERS1058908	GCA_900458575.1	Contig	4
10520	Bordetella parapertussis	Bordetella parapertussis	No	3012STDY6368254	SAMEA3905385	ERR1554605	ERX1625361	ERR1456738	ERX1527216							ERS1092519	GCA_900475845.1	Complete genome	1
10522	Bordetella parapertussis	Bordetella parapertussis	No	3012STDY6362605	SAMEA3893450	ERR1475866	ERX1546894	ERR1424497	ERX1495079							ERS1080584	GCA_901482575.1	Complete genome	1
10524	Bordetella parapertussis	Bordetella parapertussis	No	3012STDY6362606	SAMEA3893451	ERR1475867	ERX1546895	ERR1424498	ERX1495080							ERS1080585	GCA_900636935.1	Complete genome	1
10526	Psychrobacter phenylpyruvicus	Psychrobacter phenylpyruvicus	Yes	3012STDY6585956	SAMEA44535418	ERR1948256	ERX2014043	ERR1857493	ERX1919176							ERS1497495	GCA_900455955.1	Contig	11
10529	Kingella kingae	Kingella kingae	Yes	3012STDY6474713	SAMEA4076727	ERR1766251	ERX1831820									ERS1247837	GCA_900475905.1	Complete genome	1
10530	Staphylococcus chromogenes	Staphylococcus chromogenes	Yes	3012STDY6191371	SAMEA3518015	ERR1140965	ERX1219814									ERS825164	GCA_900458195.1	Contig	2
10534	Pasteurella bettyae	Pasteurella bettyae	No	3012STDY6773001	SAMEA103924396	ERR2125820	ERX2182672									ERS1613564	pending
10535	Pasteurella bettyae	Pasteurella bettyae	Yes	3012STDY5994435	SAMEA2822167	ERR759479	ERX704109									ERS569358	GCA_900454515.1	Contig	2
10536	Pasteurella bettyae	Pasteurella bettyae	No	3012STDY6773007	SAMEA103924402	ERR2125829	ERX2182681									ERS1613570	pending
10537	Escherichia coli	Escherichia coli	No	3012STDY6160733	SAMEA3492660	ERR1070158	ERX1150308									ERS799809	GCA_900636305.1	Complete genome	1
10538	Escherichia coli	Escherichia coli	No	3012STDY5959774	SAMEA2709009	ERR695655	ERX640136									ERS530411	GCA_900448235.1	Contig	2
10542	Bordetella bronchiseptica	Bordetella bronchiseptica	No	3012STDY6828815	SAMEA103980420	ERR2125841	ERX2182693									ERS1669588	GCA_900445815.1	Contig	6
10543	Bordetella bronchiseptica	Bordetella bronchiseptica	No	3012STDY6362607	SAMEA3893452	ERR1424499	ERX1495081									ERS1080586	GCA_900636925.1	Complete genome	1
10547	Yersinia pseudotuberculosis	Pasteurella lymphangitidis	Yes	3012STDY6396515	SAMEA3936800	ERR1543218	ERX1613983									ERS1123934	GCA_900454385.1	Contig	2
10551	Yersinia pseudotuberculosis	Yersinia pseudotuberculosis	No	3012STDY6981864	SAMEA104167196	ERR2199657	ERX2254645	ERR2195668	ERX2251691							ERS1826214	GCA_900460665.1	Contig	3
10557	Aggregatibacter aphrophilus	Aggregatibacter paraphrophilus	Yes	3012STDY6579902	SAMEA4442461	ERR1854436	ERX1916414									ERS1353910	pending
10558	Aggregatibacter aphrophilus	Aggregatibacter aphrophilus	No	3012STDY7002040	SAMEA3470213	ERR2532101	ERX2550530									ERS2402878	pending
10560	Fusobacterium varium	Fusobacterium varium	Yes	3012STDY6649819	SAMEA24554668	ERR2125631	ERX2182483									ERS1470854	GCA_900637705.1	Complete genome	1
10562	Fusobacterium nucleatum subsp. polymorphum	Fusobacterium nucleatum subsp. polymorphum	Yes	3012STDY5802533	SAMEA2479572	ERR526296	ERX491499	ERR526297	ERX491500							ERS445057	GCA_001457555.1	Complete genome	2
10568	Actinobacillus lignieresii	Actinobacillus lignieresii	No	3012STDY5994436	SAMEA2822168	ERR768062	ERX711335									ERS569359	GCA_900635785.1	Complete genome	1
10570	Megamonas hypermegale	Megamonas hypermegale	Yes	3012STDY6496210	SAMEA4364220	ERR1787536	ERX1851259									ERS1275669	GCA_900187035.1	Complete genome	1
10571	Megamonas hypermegale	Megamonas hypermegale	No	3012STDY6981849	SAMEA104167183	ERR2192967	ERX2249082									ERS1826201	GCA_900453355.1	Contig	3
10572	Megamonas hypermegale	Megamonas hypermegale	No	3012STDY7150316	SAMEA104398304	ERR3253105	ERX3279909	ERR3253090	ERX3279894							ERS2016246	pending
10573	Fusobacterium nucleatum	Fusobacterium sp.	No	3012STDY6839333	SAMEA4598502	ERR2532441	ERX2550862									ERS2419211	pending
10578	Clostridium perfringens	Clostridium perfringens	No	3012STDY6542263	SAMEA4384236	ERR1787550	ERX1851273									ERS1295685	GCA_900447085.1	Contig	2
10582	Bacteroides thetaiotaomicron	Bacteroides thetaiotaomicron	Yes	3012STDY6585966	SAMEA44542918	ERR1883068	ERX1943569									ERS1497505	GCA_900445595.1	Contig	33
10583	Bacteroides vulgatus	Bacteroides vulgatus	No	3012STDY6828809	SAMEA103980414	ERR2125837	ERX2182689									ERS1669582	GCA_900445545.1	Contig	9
10586	Elizabethkingia anophelis	Chryseobacterium meningosepticum	No	3012STDY7122756	SAMEA104338399	ERR2392195	ERX2432998									ERS1963377	GCA_900447345.1	Contig	18
10588	Elizabethkingia anophelis	Elizabethkingia meningoseptica	No	3012STDY6006047	SAMEA3121330	ERR832411	ERX912485									ERS605480	GCA_900447425.1	Contig	3
10590	Janthinobacterium lividum	Janthinobacterium lividum	No	3012STDY7150322	SAMEA104398310	ERR2564848	ERX2583192									ERS2016252	pending
10593	Aquaspirillum serpens	Aquaspirillum serpens	Yes	3012STDY6795420	SAMEA3470833	ERR2532048	ERX2550477									ERS2402947	pending
10596	Eikenella corrodens	Eikenella corrodens	Yes	3012STDY6544919	SAMEA4412678	ERR1805682	ERX1868709									ERS1324127	GCA_900187105.1	Complete genome	1
10597	Kurthia zopfii	Kurthia zopfii	Yes	3012STDY6562793	SAMEA4434521	ERR1820604	ERX1883106									ERS1345970	GCA_900452285.1	Contig	2
10599	Leclercia adecarboxylata	Leclercia adecarboxylata	No	3012STDY7122734	SAMEA104338358	ERR2352414	ERX2403290									ERS1963336	GCA_900452575.1	Contig	77
10600	Leclercia adecarboxylata	Leclercia adecarboxylata	No	3012STDY6828813	SAMEA103980418	ERR2125839	ERX2182691									ERS1669586	GCA_900452435.1	Contig	3
10601	Pantoea agglomerans	Pantoea agglomerans	No	3012STDY7122729	SAMEA104338353	ERR2302897	ERX2354234									ERS1963331	GCA_900454395.1	Contig	6
10603	Rodentibacter pneumotropicus	Pasteurella pneumotropica	No	3012STDY7122741	SAMEA104338365	ERR2531747	ERX2550176									ERS1963343	pending
10604	Corynebacterium cervicis	corynebacterium cervicis	No	3012STDY6439496	SAMEA4030730	ERR1612404	ERX1682793									ERS1201840	pending
10606	Corynebacterium cervicis	corynebacterium cervicis	No	3012STDY6439497	SAMEA4030731	ERR1612405	ERX1682794									ERS1201841	pending
10609	Mannheimia haemolytica	Mannheimia haemolytica	No	3012STDY6099055	SAMEA3368265	ERR968277	ERX1045255									ERS715408	GCA_900474405.1	Complete genome	1
10611	Clostridium perfringens	Clostridium perfringens	No	3012STDY6617316	SAMEA4598427	ERR2532409	ERX2550830									ERS2419136	pending
10612	Clostridium perfringens	Clostridium perfringens	No	3012STDY6430049	SAMEA4017701	ERR1588634	ERX1659280									ERS1188811	pending
10613	Clostridium perfringens	Clostridium perfringens	No	3012STDY6542264	SAMEA4384062	ERR1787552	ERX1851275									ERS1295511	GCA_900461235.1	Contig	9
10614	Clostridium perfringens	Clostridium perfringens	No	3012STDY6542265	SAMEA4384304	ERR1800584	ERX1864125									ERS1295753	GCA_900447095.1	Contig	3
10616	Neisseria lactamica	Neisseria lactamica	No	3012STDY6828808	SAMEA103980413	ERR2125836	ERX2182688									ERS1669581	GCA_900454145.1	Contig	3
10617	Neisseria lactamica	Neisseria lactamica	Yes	3012STDY6324651	SAMEA3867448	ERR1424496	ERX1495078	ERR1377178	ERX1448304							ERS1054582	GCA_901482445.1	Complete genome	1
10617	Neisseria lactamica	Neisseria lactamica	Yes	3012STDY6383837	SAMEA3919801	ERR1456754	ERX1527232									ERS1106935	pending
10618	Neisseria lactamica	Neisseria lactamica	No	3012STDY6022270	SAMEA3174296	ERR841690	ERX921758									ERS627819	GCA_900454095.1	Contig	2
10619	Haemophilus haemoglobinophilus	Haemophilus haemoglobinophilus	No	3012STDY6324652	SAMEA3867449	ERR1377179	ERX1448305									ERS1054583	GCA_900450835.1	Contig	2
10638	Mannheimia haemolytica	Mannheimia haemolytica	No	3012STDY5994438	SAMEA2822170	ERR768063	ERX711336									ERS569361	GCA_900452885.1	Contig	2
10643	Mannheimia haemolytica	Mannheimia haemolytica	No	3012STDY6981842	SAMEA104167175	ERR2192961	ERX2249076									ERS1826193	GCA_900638155.1	Complete genome	1
10646	Janthinobacterium lividum	Janthinobacterium lividum	No	3012STDY6773004	SAMEA103924399	ERR2125802	ERX2182654									ERS1613567	pending
10647	Eikenella corrodens	Eikenella corrodens	No	3012STDY6705153	SAMEA3469681	ERR2532035	ERX2550464									ERS2402840	pending
10649	Staphylococcus aureus	Staphylococcus aureus	No	3012STDY6295003	SAMEA3856673	ERR1354175	ERX1425650									ERS1043807	GCA_900457455.1	Contig	2
10650	Escherichia coli	Escherichia coli	No	3012STDY5959775	SAMEA2709010	ERR695656	ERX640137	ERR704373	ERX648636							ERS530412	GCA_900448105.1	Contig	10
10651	Streptobacillus moniliformis	Streptobacillus moniliformis	Yes	3012STDY6773009	SAMEA103924404	ERR2125831	ERX2182683									ERS1613572	GCA_900458955.1	Contig	35
10652	Staphylococcus aureus	Staphylococcus aureus	No	3012STDY6191372	SAMEA3518016	ERR1140966	ERX1219815									ERS825165	GCA_900458095.1	Contig	2
10654	Staphylococcus aureus	Staphylococcus aureus	No	3012STDY6191373	SAMEA3518017	ERR1140967	ERX1219816									ERS825166	GCA_900458275.1	Contig	4
10655	Staphylococcus aureus	Staphylococcus aureus	No	3012STDY6191374	SAMEA3518018	ERR1140968	ERX1219817	ERR1156404	ERX1229930	ERR1156405	ERX1229931					ERS825167	GCA_900458145.1	Contig	2
10656	Staphylococcus aureus	Staphylococcus aureus	No	3012STDY6191375	SAMEA3518019	ERR1140969	ERX1219818									ERS825168	GCA_900458155.1	Contig	2
10657	Staphylococcus aureus	Staphylococcus aureus	No	3012STDY6201369	SAMEA3539702	ERR1156423	ERX1229949									ERS846851	GCA_900458395.1	Contig	2
10659	Haemophilus haemolyticus	Haemophilus haemolyticus	Yes	3012STDY6293113	SAMEA3729946	ERR1354172	ERX1425647									ERS1037095	GCA_901482425.1	Contig	2
10660	Neisseria elongata	Neisseria elongata	Yes	3012STDY6263022	SAMEA3672883	ERR1274828	ERX1346416									ERS980032	GCA_900453895.1	Contig	2
10661	Burkholderia cepacia	Burkholderia cepacia	No	3012STDY6828816	SAMEA103980421	ERR2125842	ERX2182694									ERS1669589	GCA_900446185.1	Contig	60
10662	Pseudomonas aeruginosa	Pseudomonas aeruginosa	No	3012STDY5978879	SAMEA2784377	ERR695658	ERX640139									ERS554121	GCA_900706875.1	Contig	3
10662	Pseudomonas aeruginosa	Pseudomonas aeruginosa	No	3012STDY6331016	SAMEA3871775	ERR1377192	ERX1448318									ERS1058909	pending
10664	Escherichia coli	Escherichia coli	No	3012STDY6099059	SAMEA3368269	ERR972346	ERX1049323									ERS715412	GCA_900448755.1	Contig	5
10665	Haemophilus parainfluenzae	Haemophilus parainfluenzae	No	3012STDY6864161	SAMEA104062569	ERR2125869	ERX2182721	ERR2125874	ERX2182726							ERS1726462	GCA_900638025.1	Complete genome	1
10666	Cardiobacterium hominis	Cardiobacterium hominis	No	3012STDY6705145	SAMEA3469632	ERR2532028	ERX2550457									ERS2402832	pending
10667	Gordonia bronchialis	Gordonia bronchialis	Yes	3012STDY6496206	SAMEA4364216	ERR1787533	ERX1851256									ERS1275665	GCA_900450805.1	Contig	3
10668	Gordonia rubripertincta	Gordonia rubropertincta	Yes	3012STDY6544923	SAMEA4412682	ERR1805686	ERX1868713									ERS1324131	pending
10669	Gordonia terrae	Gordonia terrae	Yes	3012STDY6368246	SAMEA3905379	ERR1447030	ERX1517406									ERS1092513	GCA_901542405.1	Contig	2
10670	Haemophilus paraphrohaemolyticus	Haemophilus paraphrohaemolyticus	Yes	3012STDY6649822	SAMEA24556918	ERR2125637	ERX2182489									ERS1470857	pending
10671	Haemophilus paraphrohaemolyticus	Haemophilus paraphrohaemolyticus	No	3012STDY6368255	SAMEA3905386	ERR1456739	ERX1527217									ERS1092520	GCA_900451065.1	Contig	3
10672	Haemophilus parainfluenzae	Haemophilus parainfluenzae	No	3012STDY6002494	SAMEA3207621	ERR768064	ERX711337									ERS639455	GCA_900450995.1	Contig	2
10673	Rhodococcus hoagii	Rhodococcus equi	Yes	3012STDY6637047	SAMEA4589012	ERR2532017	ERX2550446									ERS2409733	pending
10674	Escherichia coli	Escherichia coli	No	3012STDY6139512	SAMEA3468862	ERR1025282	ERX1104154									ERS764459	GCA_900450005.1	Contig	5
10675	Vibrio alginolyticus	Vibrio alginolyticus	No	3012STDY6712521	SAMEA80450668	ERR2125752	ERX2182604									ERS1545382	GCA_900460325.1	Contig	2
10683	Delftia acidovorans	Delftia acidovorans	No	3012STDY6828819	SAMEA103980424	ERR2125845	ERX2182697									ERS1669592	pending
10684	Aminobacter aminovorans	Aminobacter aminovorans	Yes	3012STDY6733925	SAMEA101156668	ERR2125763	ERX2182615									ERS1572990	GCA_900445235.1	Contig	5
10686	Pseudomonas chlororaphis	Pseudomonas chlororaphis	Yes	3012STDY6606163	SAMEA4521468	ERR1911791	ERX1972271									ERS1420647	GCA_900455495.1	Contig	3
10689	Pseudomonas fragi	Pseudomonas fragi	Yes	3012STDY6934486	SAMEA104102022	ERR2146853	ERX2203386									ERS1765915	pending
10690	Pseudomonas fluorescens	pseudomonas lemonnieri	No	3012STDY7069321	SAMEA4598462	ERR2532461	ERX2550882									ERS2419171	pending
10691	Pseudoalteromonas nigrifaciens	pseudomonas nigrifaciens	No	3012STDY6981865	SAMEA104167197	ERR2199651	ERX2254639									ERS1826215	GCA_900455185.1	Contig	3
10692	Pseudomonas oleovorans	Pseudomonas oleovorans	Yes	3012STDY6331017	SAMEA3871776	ERR1377193	ERX1448319									ERS1058910	GCA_900455615.1	Contig	5
10695	Shewanella putrefaciens	pseudomonas rubescens	No	3012STDY7069294	SAMEA104224778	ERR2237829	ERX2289996									ERS1883796	GCA_900457065.1	Contig	3
10696	Pseudomonas synxantha	Pseudomonas synxantha	Yes	3012STDY6387768	SAMEA3923581	ERR1475871	ERX1546899									ERS1110715	pending
10696	Pseudomonas synxantha	Pseudomonas synxantha	Yes	3012STDY6356404	SAMEA4537265	ERR1731816	ERX1801744									ERS1436444	GCA_901482615.1	Complete genome	1
10697	Pseudomonas taetrolens	Pseudomonas taetrolens	Yes	3012STDY6276067	SAMEA3711430	ERR1305749	ERX1377372									ERS1018579	GCA_900475285.1	Complete genome	1
10698	Comamonas testosteroni	Comamonas testosteroni	Yes	3012STDY6579903	SAMEA4442462	ERR1854437	ERX1916415									ERS1353911	GCA_900461225.1	Contig	7
10699	[Pasteurella] mairii	Pasteurella mairii	Yes	3012STDY6345041	SAMEA3879494	ERR1407359	ERX1478598									ERS1066628	GCA_900454475.1	Contig	2
10700	[Pasteurella] mairii	Pasteurella mairii	No	3012STDY6705142	SAMEA3469629	ERR2532025	ERX2550454									ERS2402829	pending
10702	Staphylococcus aureus	Staphylococcus aureus	No	3012STDY6191376	SAMEA3518020	ERR1140970	ERX1219819									ERS825169	GCA_900458125.1	Contig	3
10703	Staphylococcus aureus	Staphylococcus aureus	No	3012STDY6201370	SAMEA3539703	ERR1156424	ERX1229950									ERS846852	GCA_900458325.1	Contig	3
10705	Salmonella enterica subsp. enterica serovar Pullorum	Salmonella enterica subsp. enterica serotype Pullorum	Yes	3012STDY6067132	SAMEA3307906	ERR910547	ERX989802									ERS685301	GCA_900456275.1	Contig	4
10707	Streptococcus anginosus	Streptococcus sp.	No	3012STDY6222031	SAMEA3597583	ERR1223202	ERX1295415									ERS904732	GCA_901542375.1	Contig	3
10708	Streptococcus milleri	streptococcus milleri	No	3012STDY6293104	SAMEA3729939	ERR1354165	ERX1425640									ERS1037088	GCA_900636715.1	Complete genome	1
10710	Streptococcus porcinus	Streptococcus sp.	No	3012STDY6211425	SAMEA3572423	ERR1193281	ERX1266665									ERS879572	GCA_901542335.1	Complete genome	1
10713	Streptococcus anginosus	Streptococcus anginosus	Yes	3012STDY6244135	SAMEA3614267	ERR1223228	ERX1295441									ERS921416	GCA_900636475.1	Complete genome	1
10717	Suttonella indologenes	Suttonella indologenes	Yes	3012STDY6362608	SAMEA3893453	ERR1424500	ERX1495082									ERS1080587	GCA_900460215.1	Contig	4
10718	Salmonella enterica	Salmonella enterica subsp. salamae serotype Rowbarton	No	3012STDY6435355	SAMEA4028445	ERR1743954	ERX1813160	ERR1599935	ERX1670502							ERS1199555	GCA_900456335.1	Contig	4
10719	Clostridium perfringens	Clostridium perfringens	No	3012STDY6590995	SAMEA4475682	ERR1892097	ERX1952595									ERS1374861	GCA_900447125.1	Contig	25
10720	Clostridium perfringens	Clostridium perfringens	No	3012STDY6590996	SAMEA4475683	ERR1892098	ERX1952596									ERS1374862	pending
10722	Pasteurella multocida	Pasteurella multocida	No	3012STDY6045984	SAMEA3222063	ERR772448	ERX715327	ERR772465	ERX715344							ERS647564	GCA_900454785.1	Contig	2
10723	Fusobacterium necrogenes	Fusobacterium necrogenes	Yes	3012STDY6255780	SAMEA3649021	ERR1246941	ERX1318879									ERS956170	GCA_900450765.1	Contig	5
10724	Staphylococcus aureus	Staphylococcus aureus	No	3012STDY6191377	SAMEA3518021	ERR1140971	ERX1219820									ERS825170	GCA_900458215.1	Contig	6
10727	Pseudomonas aeruginosa	Pseudomonas aeruginosa	No	3012STDY6279158	SAMEA3714875	ERR1329806	ERX1401426									ERS1022024	GCA_900455435.1	Contig	62
10728	Pseudomonas aeruginosa	Pseudomonas aeruginosa	No	3012STDY6420671	SAMEA4007823	ERR1562470	ERX1633226									ERS1178933	GCA_900637045.1	Complete genome	1
10730	Pseudomonas aeruginosa	Pseudomonas aeruginosa	No	3012STDY6279159	SAMEA3714876	ERR1329807	ERX1401427									ERS1022025	GCA_900455425.1	Contig	2
10731	Pseudomonas aeruginosa	Pseudomonas aeruginosa	No	3012STDY6279160	SAMEA3714877	ERR1329808	ERX1401428									ERS1022026	GCA_900455385.1	Contig	3
10735	Shewanella baltica	Shewanella baltica	Yes	3012STDY6579897	SAMEA4442456	ERR1820614	ERX1883116									ERS1353905	GCA_900456975.1	Contig	2
10736	Shewanella putrefaciens	Shewanella putrefaciens	No	3012STDY6345026	SAMEA3879481	ERR1407348	ERX1478587									ERS1066615	GCA_900457045.1	Contig	7
10737	Shewanella putrefaciens	Shewanella putrefaciens	No	3012STDY6350715	SAMEA3881057	ERR1417238	ERX1488022									ERS1068191	GCA_900636855.1	Complete genome	1
10738	Shewanella algae	Shewanella putrefaciens	No	3012STDY6712535	SAMEA80461168	ERR2125755	ERX2182607									ERS1545396	GCA_900457125.1	Contig	3
10739	Bordetella pertussis	Bordetella pertussis	Yes	3012STDY7002032	SAMEA3470206	ERR2532088	ERX2550517									ERS2402871	pending
10740	Proteus vulgaris	Proteus vulgaris	No	3012STDY6705143	SAMEA3469630	ERR2532026	ERX2550455									ERS2402830	pending
10741	Tsukamurella paurometabola	Tsukamurella paurometabola	No	3012STDY6839339	SAMEA104016182	ERR2125867	ERX2182719	ERR2125872	ERX2182724							ERS1681020	GCA_900631615.1	Complete genome	1
10742	Mycolicibacterium gilvum	Mycobacterium gilvum	Yes	3012STDY6474688	SAMEA4076702	ERR1738367	ERX1807993									ERS1247812	GCA_900454025.1	Contig	11
10743	Burkholderia cepacia	Burkholderia cepacia	Yes	3012STDY6622181	SAMEA4535749	ERR1954489	ERX2020085									ERS1434928	GCA_900446175.1	Contig	13
10744	Burkholderia cepacia	Burkholderia cepacia	No	3012STDY7002041	SAMEA3470214	ERR2532095	ERX2550524	ERR2532109	ERX2550538							ERS2402879	pending
10745	Kingella kingae	Kingella kingae	No	3012STDY6705152	SAMEA3469680	ERR2532034	ERX2550463									ERS2402839	pending
10746	Kingella kingae	Kingella kingae	No	3012STDY6773014	SAMEA103924409	ERR2125832	ERX2182684									ERS1613577	GCA_900451155.1	Contig	5
10747	Moraxella lacunata	Moraxella lacunata	No	3012STDY6712522	SAMEA80451418	ERR2125741	ERX2182593									ERS1545383	pending
10748	Moraxella lacunata	Moraxella lacunata	No	3012STDY7184669	SAMEA104398227	ERR2532117	ERX2550546	ERR2532128	ERX2550557							ERS2016169	pending
10754	Pseudomonas fragi	Pseudomonas fluorescens	No	3012STDY7103891	SAMEA104318199	ERR2503157	ERX2522400									ERS1943177	GCA_900683685.1	Contig	41
10756	Moraxella osloensis	Moraxella osloensis	No	3012STDY7103866	SAMEA104318174	ERR2496357	ERX2515598									ERS1943152	pending
10757	Escherichia coli	Escherichia coli	No	3012STDY6143532	SAMEA3469442	ERR1046585	ERX1126876	ERR1681916	ERX1751533	ERR1681917	ERX1751534	ERR1681918	ERX1751535			ERS764947	GCA_900450615.1	Contig	4
10758	Escherichia coli	Escherichia coli	No	3012STDY6099060	SAMEA3368270	ERR972347	ERX1049324									ERS715413	GCA_900448605.1	Contig	5
10762	Shewanella putrefaciens	Shewanella putrefaciens	No	3012STDY7184615	SAMEA104398175	ERR2508249	ERX2527704									ERS2016117	pending
10763	Shewanella putrefaciens	Shewanella putrefaciens	No	3012STDY6773013	SAMEA103924408	ERR2125795	ERX2182647	ERR2125799	ERX2182651							ERS1613576	pending
10764	Escherichia coli	Escherichia coli	No	3012STDY6058761	SAMEA3282960	ERR906331	ERX985619									ERS670326	GCA_900448635.1	Contig	8
10766	Escherichia coli	Escherichia coli	No	3012STDY6050610	SAMEA3251429	ERR926630	ERX1005905	ERR879390	ERX958793							ERS659575	GCA_900447905.1	Contig	16
10767	Escherichia coli	Escherichia coli	No	3012STDY6050609	SAMEA3251428	ERR879389	ERX958792									ERS659574	GCA_900448085.1	Contig	9
10768	Citrobacter koseri	Citrobacter koseri	No	3012STDY5959776	SAMEA2709011	ERR704375	ERX648638									ERS530413	GCA_900446945.1	Contig	6
10769	Citrobacter koseri	Citrobacter koseri	No	3012STDY6773012	SAMEA103924407	ERR2125800	ERX2182652									ERS1613575	GCA_900460985.1	Contig	3
10770	Citrobacter koseri	Citrobacter koseri	No	3012STDY6712529	SAMEA80456668	ERR2125748	ERX2182600									ERS1545390	GCA_900446895.1	Contig	3
10771	Citrobacter koseri	Citrobacter koseri	No	3012STDY7122787	SAMEA104338398	ERR2432890	ERX2452469									ERS1963376	GCA_900461055.1	Contig	15
10774	Neisseria mucosa	Neisseria mucosa	No	3012STDY6864163	SAMEA104062571	ERR2125863	ERX2182715									ERS1726464	GCA_900454435.1	Contig	6
10777	Neisseria mucosa	Neisseria mucosa	No	3012STDY7002039	SAMEA3470212	ERR2532094	ERX2550523									ERS2402877	pending
10779	Mycolicibacterium rhodesiae	Mycobacterium rhodesiae	Yes	3012STDY6474686	SAMEA4076700	ERR1738366	ERX1807992									ERS1247810	pending
10782	Pseudomonas aeruginosa	Pseudomonas aeruginosa	No	3012STDY6279161	SAMEA3714878	ERR1329809	ERX1401429									ERS1022027	GCA_900455355.1	Contig	5
10783	Pseudomonas fluorescens	Pseudomonas aeruginosa	No	3012STDY6288574	SAMEA3724085	ERR1351119	ERX1422643									ERS1031234	GCA_900636635.1	Complete genome	1
10785	Deinococcus radiophilus	Deinococcus radiophilus	Yes	3012STDY6674184	SAMEA48421168	ERR2125722	ERX2182574									ERS1502676	pending
10786	Citrobacter koseri	Citrobacter koseri	Yes	3012STDY5906032	SAMEA2665132	ERR688919	ERX633901	ERR690965	ERX635945							ERS513143	GCA_900446925.1	Contig	11
10788	Staphylococcus aureus	Staphylococcus aureus	No	3012STDY6028612	SAMEA3182913	ERR768081	ERX711354									ERS636089	GCA_900457295.1	Contig	3
10793	Neisseria meningitidis	Neisseria meningitidis	No	3012STDY7236825	SAMEA104437056	ERR2632359	ERX2648853									ERS2054998	pending
10794	Haemophilus parahaemolyticus	Haemophilus parahaemolyticus	No	3012STDY6002495	SAMEA3207626	ERR768065	ERX711338									ERS639460	GCA_900450875.1	Contig	3
10795	Chryseobacterium gleum	Chryseobacterium gleum	No	3012STDY6705151	SAMEA3469679	ERR2532033	ERX2550462									ERS2402838	pending
10796	Chryseobacterium indologenes	Chryseobacterium indologenes	Yes	3012STDY6252252	SAMEA3643317	ERR1229120	ERX1301172									ERS950466	GCA_900460995.1	Contig	2
10797	Chryseobacterium taihuense	Flavobacterium sp. (f. breve-like)	No	3012STDY6944375	SAMEA104200672	ERR2180699	ERX2237030									ERS1859690	GCA_900683625.1	Complete genome	1
10799	Weeksella virosa	Weeksella virosa	No	3012STDY6944347	SAMEA104200648	ERR2171930	ERX2228373									ERS1859666	pending
10800	Weeksella virosa	Weeksella virosa	No	3012STDY7150276	SAMEA104398257	ERR3253081	ERX3279885	ERR3253096	ERX3279900							ERS2016199	pending
10801	[Actinobacillus] rossii	Actinobacillus rossii	Yes	3012STDY6396508	SAMEA3936796	ERR1543214	ERX1613979									ERS1123930	GCA_900444965.1	Contig	3
10802	[Actinobacillus] rossii	Actinobacillus rossii	No	3012STDY6705146	SAMEA3469633	ERR2532045	ERX2550474									ERS2402833	pending
10804	Staphylococcus aureus	Staphylococcus aureus	No	3012STDY6201371	SAMEA3539704	ERR1193258	ERX1266642									ERS846853	GCA_900458375.1	Contig	2
10805	Citrobacter amalonaticus	Citrobacter amalonaticus	Yes	3012STDY5851871	SAMEA2612491	ERR601566	ERX558395	ERR601575	ERX558404							ERS485850	GCA_900460855.1	Contig	3
10806	Citrobacter amalonaticus	Citrobacter amalonaticus	No	3012STDY7002017	SAMEA3470047	ERR2532107	ERX2550536									ERS2402858	pending
10807	Achromobacter xylosoxidans	Achromobacter xylosoxidans subsp. xylosoxidans	Yes	3012STDY5814526	SAMEA2517358	ERR550491	ERX509560	ERR550506	ERX509575	ERR550507	ERX509576					ERS451415	GCA_001457475.1	Complete genome	1
10808	Achromobacter xylosoxidans	Achromobacter xylosoxidans subsp. xylosoxidans	No	3012STDY6324643	SAMEA3867441	ERR1377170	ERX1448296									ERS1054575	GCA_900475575.1	Complete genome	1
10809	Achromobacter xylosoxidans	Achromobacter xylosoxidans subsp. xylosoxidans	No	3012STDY6828820	SAMEA103980425	ERR2125846	ERX2182698									ERS1669593	pending
10810	Citrobacter koseri	Citrobacter koseri	No	3012STDY5906033	SAMEA2665133	ERR688920	ERX633902	ERR688948	ERX633930							ERS513144	GCA_900461075.1	Contig	4
10811	Citrobacter koseri	Citrobacter koseri	No	3012STDY7122758	SAMEA104338401	ERR2392197	ERX2433000									ERS1963379	GCA_900461045.1	Contig	16
10812	Listeria grayi	listeria grayi subsp. murrayi	No	3012STDY6828818	SAMEA103980423	ERR2125844	ERX2182696									ERS1669591	GCA_900638015.1	Complete genome	1
10814	Listeria grayi	listeria grayi subsp. murrayi	No	3012STDY6839336	SAMEA4598415	ERR2532442	ERX2550863									ERS2419124	pending
10815	Listeria grayi	listeria grayi subsp. grayi	Yes	3012STDY6632828	SAMEA4556066	ERR2125615	ERX2182467									ERS1455245	GCA_900453005.1	Contig	2
10816	Jonesia denitrificans	Jonesia denitrificans	Yes	3012STDY6368242	SAMEA3905375	ERR1447026	ERX1517402									ERS1092509	GCA_900475835.1	Complete genome	1
10817	Leuconostoc mesenteroides	Leuconostoc mesenteroides	No	3012STDY6487061	SAMEA4362418	ERR1787498	ERX1851221									ERS1273867	GCA_900452955.1	Contig	3
10818	Mycolicibacterium neoaurum	Mycobacterium neoaurum	Yes	3012STDY7388895	SAMEA104694520	ERR2632358	ERX2648852									ERS2295903	pending
10819	Mycolicibacterium chubuense	Mycobacterium chubuense	Yes	3012STDY6622179	SAMEA4535747	ERR1954487	ERX2020083									ERS1434926	GCA_900453455.1	Contig	18
10820	Mycolicibacterium aichiense	Mycobacterium aichiense	Yes	3012STDY6474699	SAMEA4076713	ERR1766263	ERX1831832									ERS1247823	GCA_900453085.1	Contig	4
10821	Mycolicibacterium tokaiense	Mycobacterium tokaiense	Yes	3012STDY6667043	SAMEA37369168	ERR2125683	ERX2182535									ERS1487940	GCA_900453365.1	Contig	13
10823	Cellulomonas biazotea	Cellulomonas biazotea	No	3012STDY6895516	SAMEA3470415	ERR2532060	ERX2550489									ERS2402930	pending
10825	Odoribacter splanchnicus	Odoribacter splanchnicus	Yes	3012STDY6585970	SAMEA44545918	ERR1883076	ERX1943577									ERS1497509	GCA_900187175.1	Complete genome	1
10826	Odoribacter splanchnicus	Bacteroides splanchnicus	No	3012STDY7078508	SAMEA104281636	ERR2246675	ERX2298698									ERS1906614	GCA_900454195.1	Contig	22
10832	Streptococcus mutans	Streptococcus mutans	No	3012STDY6331036	SAMEA3871790	ERR1397211	ERX1468470									ERS1058924	GCA_900636835.1	Complete genome	1
10833	Staphylococcus aureus	Staphylococcus aureus	No	3012STDY6049342	SAMEA3233543	ERR879369	ERX958772									ERS654923	GCA_900457575.1	Contig	3
10835	Providencia stuartii	Providencia stuartii	No	3012STDY6712519	SAMEA80449168	ERR2125739	ERX2182591									ERS1545380	GCA_900455375.1	Contig	45
10838	Corynebacterium diphtheriae	Corynebacterium diphtheriae	No	3012STDY6430055	SAMEA4017707	ERR1588638	ERX1659284									ERS1188817	GCA_900447175.1	Contig	2
10839	Haemophilus haemolyticus	Haemophilus haemolyticus	No	3012STDY6368256	SAMEA3905387	ERR1456740	ERX1527218									ERS1092521	GCA_900477945.1	Complete genome	1
10842	Campylobacter fetus subsp. fetus	Campylobacter fetus subsp. fetus	Yes	3012STDY6451295	SAMEA4063018	ERR1681953	ERX1751570									ERS1234128	GCA_900475935.1	Complete genome	1
10845	Serratia rubidaea	Serratia rubidaea	No	3012STDY6705150	SAMEA3469678	ERR2532032	ERX2550461									ERS2402837	pending
10846	Serratia rubidaea	Serratia rubidaea	No	3012STDY7184614	SAMEA104398174	ERR2508248	ERX2527703									ERS2016116	pending
10847	Serratia rubidaea	Serratia rubidaea	No	3012STDY7184627	SAMEA104398186	ERR2580775	ERX2597840									ERS2016128	pending
10848	Serratia rubidaea	Serratia rubidaea	No	3012STDY5959777	SAMEA2709012	ERR704376	ERX648639									ERS530414	GCA_900478395.1	Complete genome	1
10849	Citrobacter koseri	Citrobacter koseri	No	3012STDY5851775	SAMEA2580312	ERR581173	ERX539260									ERS473430	GCA_900706735.1	Contig	2
10850	Escherichia coli	Escherichia coli	No	3012STDY6139513	SAMEA3468863	ERR1025283	ERX1104155									ERS764460	GCA_900449935.1	Contig	2
10851	Actinobacillus seminis	Actinobacillus seminis	Yes	3012STDY6474718	SAMEA4076732	ERR1766258	ERX1831827									ERS1247842	GCA_900460625.1	Contig	3
10852	Aeromonas caviae	Aeromonas caviae	No	3012STDY7150333	SAMEA104398321	ERR2564844	ERX2583188									ERS2016263	pending
10853	Bordetella parapertussis	Bordetella parapertussis	No	3012STDY6362609	SAMEA3893454	ERR1475868	ERX1546896	ERR1424492	ERX1495074	ERR1432646	ERX1503024					ERS1080588	GCA_900445795.1	Contig	3
10855	Escherichia coli	Escherichia coli	No	3012STDY6050611	SAMEA3251430	ERR879391	ERX958794									ERS659576	GCA_901420315.1	Contig	5
10856	Mycolicibacter terrae	Mycobacterium terrae	Yes	3012STDY6562788	SAMEA4434518	ERR1820602	ERX1883104									ERS1345967	GCA_900187145.1	Complete genome	1
10857	Francisella tularensis subsp. holarctica	Francisella tularensis subsp. holartica	No	3012STDY7040903	SAMEA4598414	ERR2532454	ERX2550875									ERS2419123	pending
10858	Janthinobacterium lividum	Janthinobacterium lividum	No	3012STDY7150260	SAMEA104398251	ERR2532133	ERX2550562									ERS2016193	pending
10860	Pseudomonas oleovorans	Pseudomonas pseudoalcaligenes subsp. pseudoalcaligenes	Yes	3012STDY6276068	SAMEA3711431	ERR1305750	ERX1377373									ERS1018580	GCA_900455635.1	Contig	4
10861	Serratia liquefaciens	Serratia liquefaciens	No	3012STDY6944371	SAMEA104200668	ERR2177094	ERX2233457									ERS1859686	GCA_900457085.1	Contig	2
10863	Escherichia coli	Escherichia coli	No	3012STDY6139514	SAMEA3468864	ERR1025284	ERX1104156									ERS764461	GCA_900450025.1	Contig	2
10864	Escherichia coli	Escherichia coli	No	3012STDY6099061	SAMEA3368271	ERR968279	ERX1045257									ERS715414	GCA_900448655.1	Contig	6
10865	Escherichia coli	Escherichia coli	No	3012STDY6104289	SAMEA3376921	ERR980618	ERX1057490									ERS718593	GCA_900448955.1	Contig	4
10866	Streptococcus pyogenes	Streptococcus pyogenes	No	3012STDY6244136	SAMEA3614268	ERR1223229	ERX1295442									ERS921417	GCA_900460005.1	Contig	6
10870	Streptococcus pyogenes	Streptococcus pyogenes	No	3012STDY6263032	SAMEA53414668	ERR1813524	ERX1876061									ERS1509334	GCA_900459855.1	Contig	3
10871	Streptococcus pyogenes	Streptococcus pyogenes	No	3012STDY6263033	SAMEA53415418	ERR1813525	ERX1876062									ERS1509335	GCA_900459815.1	Contig	3
10872	Streptococcus pyogenes	Streptococcus pyogenes	No	3012STDY6244137	SAMEA3614269	ERR1223214	ERX1295427									ERS921418	GCA_900460015.1	Contig	3
10874	Streptococcus pyogenes	Streptococcus pyogenes	No	3012STDY6293105	SAMEA3729940	ERR1354166	ERX1425641									ERS1037089	GCA_900475425.1	Complete genome	1
10875	Streptococcus pyogenes	Streptococcus pyogenes	No	3012STDY6263034	SAMEA53416168	ERR1813526	ERX1876063									ERS1509336	GCA_900459805.1	Contig	2
10876	Streptococcus pyogenes	Streptococcus pyogenes	No	3012STDY6259411	SAMEA3662939	ERR1274818	ERX1346406									ERS970088	GCA_900475175.1	Complete genome	1
10877	Streptococcus pyogenes	Streptococcus pyogenes	No	3012STDY6406198	SAMEA3956099	ERR1550051	ERX1620821									ERS1143233	GCA_900475785.1	Complete genome	1
10879	Streptococcus pyogenes	Streptococcus pyogenes	No	3012STDY6331028	SAMEA3871783	ERR1397204	ERX1468463									ERS1058917	GCA_900475455.1	Complete genome	1
10880	Streptococcus pyogenes	Streptococcus pyogenes	No	3012STDY6259403	SAMEA3662931	ERR1274810	ERX1346398									ERS970080	GCA_900475565.1	Complete genome	1
10882	Mycobacteroides abscessus	Mycobacterium abscessus	No	3012STDY6864166	SAMEA104062574	ERR2125876	ERX2182728									ERS1726467	GCA_900453325.1	Contig	25
10883	Suttonella indologenes	Suttonella indologenes	No	3012STDY7040874	SAMEA104210754	ERR2237799	ERX2289966									ERS1869772	pending
10884	Vibrio parahaemolyticus	Vibrio parahaemolyticus	No	3012STDY6118253	SAMEA3443777	ERR987674	ERX1068932									ERS743103	GCA_900460415.1	Contig	3
10886	Vibrio parahaemolyticus	Vibrio parahaemolyticus	No	3012STDY6895506	SAMEA3470405	ERR2532053	ERX2550482									ERS2402920	pending
10889	Listeria seeligeri	Listeria seeligeri	No	3012STDY6895510	SAMEA3470409	ERR2532056	ERX2550485									ERS2402924	pending
10892	Moraxella caviae	Moraxella (branhamella) caviae	No	3012STDY6981866	SAMEA104167198	ERR2199652	ERX2254640									ERS1826216	GCA_900683425.1	Contig	87
10893	Ralstonia mannitolilytica	Ralstonia mannitolilytica	No	3012STDY6981900	SAMEA104167233	ERR2212609	ERX2266962									ERS1826251	GCA_900455685.1	Contig	2
10894	Ralstonia mannitolilytica	Ralstonia mannitolilytica	No	3012STDY7122733	SAMEA104338357	ERR2302901	ERX2354238	ERR2352413	ERX2403289							ERS1963335	GCA_900455575.1	Contig	3
10896	Klebsiella pneumoniae	Klebsiella edwardsii var. atlantae	No	3012STDY7122755	SAMEA4598479	ERR2532467	ERX2550888									ERS2419188	pending
10897	Pseudomonas mendocina	Pseudomonas mendocina	Yes	3012STDY6255786	SAMEA3649027	ERR1254172	ERX1325781									ERS956176	GCA_900636545.1	Complete genome	1
10898	Pseudomonas mendocina	Pseudomonas mendocina	No	3012STDY6288575	SAMEA3724086	ERR1351120	ERX1422644									ERS1031235	GCA_900455585.1	Contig	8
10899	Pseudomonas mendocina	Pseudomonas mendocina	No	3012STDY6295004	SAMEA3856674	ERR1354176	ERX1425651									ERS1043808	GCA_900455715.1	Contig	2
10900	Brevundimonas vesicularis	Brevundimonas vesicularis	Yes	3012STDY6393215	SAMEA3930553	ERR1517153	ERX1588173									ERS1117687	pending
10902	Bordetella pertussis	Bordetella pertussis	No	3012STDY6387770	SAMEA3923583	ERR1475873	ERX1546901									ERS1110717	GCA_900445825.1	Contig	8
10903	Vibrio parahaemolyticus	Vibrio parahaemolyticus	Yes	3012STDY6255781	SAMEA3649022	ERR1246942	ERX1318880									ERS956171	GCA_900460535.1	Contig	5
10904	Streptococcus sanguinis	Streptococcus sanguinis	No	3012STDY6067112	SAMEA3307890	ERR910531	ERX989786									ERS685285	GCA_900635155.1	Complete genome	1
10905	Bordetella pertussis	Bordetella pertussis	No	3012STDY6387771	SAMEA3923584	ERR1475874	ERX1546902									ERS1110718	GCA_900445865.1	Contig	5
10907	Bordetella pertussis	Bordetella pertussis	No	3012STDY6026208	SAMEA3178014	ERR849505	ERX930416									ERS630946	GCA_900445965.1	Contig	2
10908	Bordetella pertussis	Bordetella pertussis	No	3012STDY6387772	SAMEA3923585	ERR1475875	ERX1546903									ERS1110719	GCA_900445935.1	Contig	2
10910	Bordetella pertussis	Bordetella pertussis	No	3012STDY6387773	SAMEA3923586	ERR1475876	ERX1546904									ERS1110720	GCA_900475665.1	Complete genome	1
10911	Bordetella pertussis	Bordetella pertussis	No	3012STDY6368257	SAMEA3905388	ERR1456741	ERX1527219									ERS1092522	GCA_900445805.1	Contig	2
10912	Serratia rubidaea	Serratia rubidaea	No	3012STDY7184613	SAMEA104398173	ERR2508247	ERX2527702	ERR2508254	ERX2527709							ERS2016115	pending
10913	Clostridium carnis	Clostridium carnis	Yes	3012STDY6733932	SAMEA101161168	ERR2125774	ERX2182626									ERS1572996	GCA_900618095.1	Contig	24
10915	Gardnerella vaginalis	Gardnerella vaginalis	Yes	3012STDY6756511	SAMEA103899865	ERR2125818	ERX2182670									ERS1589033	pending
10916	Mycolicibacterium vaccae	Mycobacterium vaccae	Yes	3012STDY6481864	SAMEA44521168	ERR1802400	ERX1866131									ERS1497476	pending
10917	Rothia dentocariosa	Rothia dentocariosa	Yes	3012STDY6481865	SAMEA44521918	ERR1800574	ERX1864115									ERS1497477	GCA_900455895.1	Contig	2
10918	Rothia dentocariosa	Rothia dentocariosa	No	3012STDY7069325	SAMEA104224799	ERR2246644	ERX2298667									ERS1883817	GCA_900638535.1	Complete genome	1
10920	Streptococcus mutans	Streptococcus ratti	No	3012STDY6864167	SAMEA104062575	ERR2125877	ERX2182729									ERS1726468	GCA_900638045.1	Complete genome	1
10921	Streptococcus sobrinus	Streptococcus sobrinus	No	3012STDY6293106	SAMEA3729941	ERR1354167	ERX1425642									ERS1037090	GCA_900475365.1	Complete genome	1
10923	Streptococcus mutans	Streptococcus mutans	No	3012STDY6067113	SAMEA3307891	ERR910532	ERX989787									ERS685286	GCA_900459345.1	Contig	2
10924	Streptococcus porcinus	Streptococcus porcinus	No	3012STDY6211426	SAMEA3572425	ERR1193284	ERX1266668									ERS879574	GCA_901553755.1	Complete genome	1
10925	Streptococcus porcinus	Streptococcus porcinus	No	3012STDY6218543	SAMEA3594355	ERR1210816	ERX1283058									ERS901504	GCA_901553735.1	Complete genome	1
10926	Avibacterium paragallinarum	Haemophilus paragallinarum	No	3012STDY7089586	SAMEA104307706	ERR2274872	ERX2326254									ERS1932684	GCA_900445345.1	Contig	4
10927	Enterococcus faecalis	Enterococcus faecalis	No	3012STDY6264174	SAMEA3679188	ERR1681942	ERX1751559									ERS986337	GCA_900447825.1	Contig	6
10928	Neisseria gonorrhoeae	Neisseria gonorrhoeae	No	3012STDY6022271	SAMEA3174297	ERR841691	ERX921759									ERS627820	GCA_900454035.1	Contig	3
10929	Neisseria gonorrhoeae	Neisseria gonorrhoeae	No	3012STDY6895511	SAMEA3470410	ERR2532057	ERX2550486									ERS2402925	pending
10931	Neisseria gonorrhoeae	Neisseria gonorrhoeae	No	3012STDY6022272	SAMEA3174298	ERR849501	ERX930412									ERS627821	GCA_900454055.1	Contig	4
10936	Pseudomonas putida	Pseudomonas putida	Yes	3012STDY6276069	SAMEA3711432	ERR1305751	ERX1377374									ERS1018581	GCA_900455645.1	Contig	5
10937	Paucimonas lemoignei	Pseudomonas lemoignei	Yes	3012STDY6276070	SAMEA3711433	ERR1305752	ERX1377375									ERS1018582	GCA_900475325.1	Complete genome	1
10938	Yersinia enterocolitica	Yersinia enterocolitica	No	3012STDY5959779	SAMEA2709014	ERR710263	ERX654567									ERS530416	GCA_900706915.1	Contig	4
10941	Campylobacter ureolyticus	Campylobacter ureolyticus	Yes	3012STDY6719846	SAMEA87358168	ERR2125770	ERX2182622									ERS1554592	GCA_900460885.1	Contig	2
10942	Mycolicibacterium gadium	Mycobacterium gadium	Yes	3012STDY6562790	SAMEA4434519	ERR1820601	ERX1883103									ERS1345968	pending
10946	Salmonella bongori	Salmonella bongori serotype Brookfield	No	3012STDY6435356	SAMEA4598417	ERR2532398	ERX2550819	ERR2532403	ERX2550824							ERS2419126	pending
10951	Actinomyces viscosus	Actinomyces viscosus	Yes	3012STDY6733921	SAMEA101153668	ERR2125758	ERX2182610									ERS1572986	GCA_900637975.1	Complete genome	1
10956	Mycolicibacterium senegalense	Mycobacterium senegalense	Yes	3012STDY7122760	SAMEA104338427	ERR2432864	ERX2452443									ERS1963405	pending
10957	Escherichia coli	Escherichia coli	No	3012STDY6143533	SAMEA3469443	ERR1036227	ERX1114961									ERS764948	GCA_900450205.1	Contig	3
10958	Escherichia coli	Escherichia coli	No	3012STDY6143534	SAMEA3469444	ERR1036228	ERX1114962									ERS764949	GCA_900450395.1	Contig	2
10959	Escherichia coli	Escherichia coli	No	3012STDY6143535	SAMEA3469445	ERR1036229	ERX1114963									ERS764950	GCA_900450175.1	Contig	6
10960	Escherichia coli	Escherichia coli	No	3012STDY6143536	SAMEA3469446	ERR1036230	ERX1114964									ERS764951	GCA_900450135.1	Contig	5
10961	Escherichia coli	Escherichia coli	No	3012STDY6104290	SAMEA3376922	ERR980619	ERX1057491									ERS718594	GCA_900449085.1	Contig	3
10962	Escherichia coli	Escherichia coli	No	3012STDY6104291	SAMEA3376923	ERR980620	ERX1057492									ERS718595	GCA_900448905.1	Contig	3
10963	Escherichia coli	Escherichia coli	No	3012STDY5959778	SAMEA2709013	ERR710262	ERX654566									ERS530415	GCA_900706885.1	Contig	2
10965	Shimwellia blattae	Shimwellia blattae	No	3012STDY6058762	SAMEA3282961	ERR906332	ERX985620									ERS670327	GCA_900635135.1	Complete genome	1
10973	Escherichia coli	Escherichia coli	No	3012STDY6104292	SAMEA3376924	ERR980621	ERX1057493									ERS718596	GCA_900636045.1	Complete genome	1
10974	Escherichia coli	Escherichia coli	No	3012STDY6104293	SAMEA3376925	ERR980623	ERX1057495									ERS718597	GCA_900707055.1	Contig	2
10975	Proteus mirabilis	Proteus mirabilis	No	3012STDY6045982	SAMEA3222061	ERR772446	ERX715325									ERS647562	GCA_900455065.1	Contig	48
10976	Actinobacillus pleuropneumoniae	Actinobacillus pleuropneumoniae	No	3012STDY7040933	SAMEA104210806	ERR2237822	ERX2289989									ERS1869824	GCA_900638445.1	Complete genome	1
10977	Aggregatibacter segnis ATCC 33393	Aggregatibacter segnis	Yes	3012STDY6719845	SAMEA87357418	ERR2125769	ERX2182621									ERS1554591	GCA_900476035.1	Complete genome	1
10983	Campylobacter jejuni subsp. jejuni	Campylobacter jejuni subsp. jejuni	No	3012STDY7040879	SAMEA104210759	ERR2225508	ERX2278878									ERS1869777	GCA_900638365.1	Complete genome	1
10984	Clostridium sardiniense	Clostridium sardiniense	Yes	3012STDY6637046	SAMEA4589011	ERR2532016	ERX2550445									ERS2409732	pending
10986	Clostridium baratii	Clostridium baratii	Yes	3012STDY6622197	SAMEA4535763	ERR1954500	ERX2020096									ERS1434942	GCA_900461085.1	Contig	6
10988	Staphylococcus aureus	Staphylococcus aureus	No	3012STDY6167401	SAMEA3491696	ERR1080515	ERX1160105									ERS798845	GCA_900457535.1	Contig	13
10994	Rhodococcus coprophilus	Rhodococcus coprophilus	Yes	3012STDY6551390	SAMEA4412684	ERR1805688	ERX1868715									ERS1324133	GCA_900478115.1	Complete genome	1
10995	Kingella denitrificans	Kingella denitrificans	Yes	3012STDY6544902	SAMEA4412662	ERR1802427	ERX1866158									ERS1324111	GCA_900451365.1	Contig	2
10997	Kingella denitrificans	Kingella denitrificans	No	3012STDY6934472	SAMEA104102008	ERR2274867	ERX2326249									ERS1765901	pending
10999	Streptococcus porcinus	Streptococcus porcinus	Yes	3012STDY6246402	SAMEA3632063	ERR1223246	ERX1295459									ERS939212	GCA_900475415.1	Complete genome	1
11000	Campylobacter mucosalis	Campylobacter mucosalis	Yes	3012STDY7122761	SAMEA104338428	ERR2432870	ERX2452449	ERR2532146	ERX2550575							ERS1963406	pending
11006	Erysipelothrix rhusiopathiae	Erysipelothrix rhusiopathiae	No	3012STDY6934500	SAMEA104102036	ERR2171928	ERX2228371									ERS1765929	pending
11007	Listeria ivanovii subsp. ivanovii	Listeria ivanovii subsp. ivanovii	Yes	3012STDY6591016	SAMEA4475701	ERR1892114	ERX1952612									ERS1374880	GCA_900187195.1	Complete genome	1
11008	Oligella urethralis	Oligella urethralis	No	3012STDY7040880	SAMEA104210760	ERR2225509	ERX2278879									ERS1869778	GCA_900454325.1	Contig	2
11009	Oligella urethralis	Oligella urethralis	No	3012STDY7122757	SAMEA104338400	ERR2392196	ERX2432999									ERS1963378	GCA_900454365.1	Contig	16
11010	Oligella urethralis	Oligella urethralis	No	3012STDY7122745	SAMEA104338369	ERR2352418	ERX2403294									ERS1963347	GCA_900454275.1	Contig	4
11011	Moraxella lacunata	Moraxella lacunata	Yes	3012STDY6613874	SAMEA4525308	ERR1940986	ERX2001519									ERS1424487	pending
11012	Moraxella equi	Moraxella equi	Yes	3012STDY6451296	SAMEA4063019	ERR1716475	ERX1786709									ERS1234129	GCA_900453335.1	Contig	4
11013	Moraxella bovis	Moraxella bovis	Yes	3012STDY6613853	SAMEA4525288	ERR1937797	ERX1995524									ERS1424467	pending
11014	Riemerella anatipestifer	Riemerella anatipestifer	Yes	3012STDY6451306	SAMEA4063029	ERR1716485	ERX1786719									ERS1234139	GCA_900186945.1	Complete genome	1
11019	Moraxella ovis	Moraxella (branhamella) ovis	No	3012STDY6981896	SAMEA104167229	ERR2237794	ERX2289961									ERS1826247	GCA_900453155.1	Contig	19
11020	Moraxella catarrhalis	Moraxella (branhamella) catarrhalis	Yes	3012STDY6474714	SAMEA4076728	ERR1766252	ERX1831821									ERS1247838	GCA_900476075.1	Complete genome	1
11022	Escherichia coli	Escherichia coli	No	3012STDY6104294	SAMEA3376926	ERR980624	ERX1057496									ERS718598	GCA_900448935.1	Contig	3
11023	Escherichia coli	Escherichia coli	No	3012STDY6099062	SAMEA3368272	ERR972348	ERX1049325									ERS715415	GCA_900474495.1	Complete genome	1
11025	Lysinibacillus sphaericus	Bacillus sphaericus	No	3012STDY7078521	SAMEA104281648	ERR2262564	ERX2314290									ERS1906626	GCA_900618155.1	Contig	44
11027	Paenibacillus thiaminolyticus	Paenibacillus thiaminolyticus	No	3012STDY7040871	SAMEA104210751	ERR2237796	ERX2289963									ERS1869769	GCA_900454555.1	Contig	6
11029	Slackia heliotrinireducens	Slackia heliotrinireducens	Yes	3012STDY6481873	SAMEA44527918	ERR1940973	ERX2001506	ERR1802404	ERX1866135							ERS1497485	GCA_900637575.1	Complete genome	1
11030	Sphingomonas paucimobilis	Sphingomonas paucimobilis	Yes	3012STDY6255784	SAMEA3649025	ERR1246945	ERX1318883									ERS956174	GCA_900457515.1	Contig	3
11031	Sphingomonas paucimobilis	Sphingomonas paucimobilis	No	3012STDY6934467	SAMEA104102003	ERR2225522	ERX2278892									ERS1765896	pending
11032	Streptococcus pneumoniae	Sphingomonas paucimobilis	No	3012STDY6944377	SAMEA104200674	ERR2180702	ERX2237033	ERR2217958	ERX2271717							ERS1859692	GCA_900618125.1	Contig	2
11033	Sphingobacterium multivorum	Sphingobacterium multivorum	No	3012STDY6944391	SAMEA104200692	ERR2531095	ERX2549524	ERR2531093	ERX2549522	ERR2531094	ERX2549523					ERS1859710	pending
11034	Sphingobacterium multivorum	Sphingobacterium multivorum	No	3012STDY6944383	SAMEA104200683	ERR2508252	ERX2527707									ERS1859701	GCA_900457115.1	Contig	3
11035	Blautia coccoides	Blautia coccoides	Yes	3012STDY6481866	SAMEA44522668	ERR1800575	ERX1864116									ERS1497478	GCA_900461125.1	Contig	2
11036	Myroides odoratus	Myroides odoratus	Yes	3012STDY6496211	SAMEA4364221	ERR1787537	ERX1851260									ERS1275670	GCA_900453865.1	Contig	2
11037	Micrococcus lylae	Micrococcus lylae	Yes	3012STDY6481867	SAMEA44523418	ERR1802401	ERX1866132									ERS1497479	pending
11038	Rothia kristinae	Kocuria kristinae	Yes	3012STDY6617318	SAMEA4530644	ERR1940991	ERX2001524									ERS1429823	GCA_900452535.1	Contig	28
11039	Dermacoccus nishinomiyaensis	Dermacoccus nishinomiyaensis	Yes	3012STDY6496197	SAMEA4364207	ERR1787524	ERX1851247									ERS1275656	GCA_900447535.1	Contig	2
11040	Kytococcus sedentarius	Kytococcus sedentarius	Yes	3012STDY6474702	SAMEA4076716	ERR1766242	ERX1831811									ERS1247826	GCA_900452405.1	Contig	2
11041	Staphylococcus cohnii	Staphylococcus cohnii	Yes	3012STDY6331019	SAMEA3871778	ERR1377194	ERX1448320									ERS1058912	GCA_900458255.1	Contig	2
11042	Staphylococcus haemolyticus	Staphylococcus haemolyticus	Yes	3012STDY6049343	SAMEA3233544	ERR910550	ERX989805	ERR879370	ERX958773							ERS654924	GCA_900458595.1	Contig	4
11043	Staphylococcus xylosus	Staphylococcus xylosus	Yes	3012STDY6201372	SAMEA3539705	ERR1173474	ERX1246903									ERS846854	GCA_900458755.1	Contig	2
11044	Staphylococcus warneri	Staphylococcus warneri	Yes	3012STDY6201373	SAMEA3539706	ERR1173475	ERX1246904									ERS846855	GCA_900636385.1	Complete genome	1
11045	Staphylococcus capitis	Staphylococcus capitis	Yes	3012STDY6252248	SAMEA3643313	ERR1229118	ERX1301170									ERS950462	GCA_901482635.1	Contig	3
11046	Staphylococcus simulans	Staphylococcus simulans	Yes	3012STDY6178275	SAMEA3504572	ERR1124221	ERX1203420									ERS811721	GCA_900474685.1	Complete genome	1
11047	Staphylococcus epidermidis	Staphylococcus epidermidis	Yes	3012STDY6049344	SAMEA3233545	ERR879371	ERX958774									ERS654925	GCA_900458605.1	Contig	5
11048	Staphylococcus intermedius NCTC 11048	Staphylococcus intermedius	Yes	3012STDY6244144	SAMEA3614276	ERR1223234	ERX1295447									ERS921425	GCA_900458545.1	Contig	3
11050	Neisseria elongata subsp. glycolytica	Neisseria elongata subsp. glycolytica	Yes	3012STDY6408888	SAMEA53328418	ERR1813532	ERX1876069	ERR1813533	ERX1876070							ERS1509219	GCA_900475815.1	Complete genome	1
11051	Avibacterium gallinarum	Pasteurella sp.	No	3012STDY7078514	SAMEA4598507	ERR2532463	ERX2550884									ERS2419216	pending
11052	Avibacterium gallinarum	Pasteurella sp.	No	3012STDY7069322	SAMEA4598506	ERR2532462	ERX2550883									ERS2419215	pending
11056	Mycobacterium barrassiae	mycobacterium hafniae	No	3012STDY7122783	SAMEA4598455	ERR2532469	ERX2550890									ERS2419164	pending
11060	Streptococcus mutans	Streptococcus mutans	No	3012STDY6406194	SAMEA4598451	ERR2532376	ERX2550797									ERS2419160	pending
11062	Streptococcus anginosus	streptococcus milleri	No	3012STDY6222026	SAMEA3597578	ERR1681919	ERX1751536									ERS904727	GCA_901542445.1	Contig	3
11063	Streptococcus milleri	streptococcus milleri	No	3012STDY6222032	SAMEA3597584	ERR1223203	ERX1295416									ERS904733	GCA_900459325.1	Contig	2
11064	Streptococcus anginosus	streptococcus milleri	No	3012STDY6222040	SAMEA3597592	ERR1223217	ERX1295430									ERS904741	GCA_901542485.1	Complete genome	1
11066	Vibrio vulnificus	Vibrio vulnificus	No	3012STDY6944363	SAMEA104200660	ERR2177088	ERX2233451									ERS1859678	GCA_900460445.1	Contig	2
11067	Vibrio vulnificus	Vibrio vulnificus	No	3012STDY6006051	SAMEA3121334	ERR832415	ERX912489									ERS605484	GCA_900460515.1	Contig	3
11068	Citrobacter koseri	Citrobacter koseri	No	3012STDY6895508	SAMEA3470407	ERR2532054	ERX2550483									ERS2402922	pending
11069	Citrobacter koseri	Citrobacter koseri	No	3012STDY6895509	SAMEA3470408	ERR2532055	ERX2550484									ERS2402923	pending
11070	Citrobacter koseri	Citrobacter koseri	No	3012STDY7236730	SAMEA104437026	ERR2695058	ERX2709501									ERS2054968	pending
11074	Citrobacter koseri	Citrobacter koseri	No	3012STDY6118254	SAMEA3443778	ERR987675	ERX1068933									ERS743104	GCA_900446975.1	Contig	3
11075	Citrobacter koseri	Citrobacter koseri	No	3012STDY6045996	SAMEA3222075	ERR772461	ERX715340									ERS647576	GCA_900635885.1	Complete genome	1
11076	Citrobacter koseri	Citrobacter koseri	No	3012STDY6045997	SAMEA3222076	ERR772459	ERX715338									ERS647577	GCA_900446955.1	Contig	2
11077	Citrobacter koseri	Citrobacter koseri	No	3012STDY5959780	SAMEA2709015	ERR710264	ERX654568									ERS530417	GCA_900461175.1	Contig	2
11079	Streptococcus agalactiae	Streptococcus agalactiae	No	3012STDY6244138	SAMEA3614270	ERR1223230	ERX1295443									ERS921419	GCA_900459285.1	Contig	2
11080	Enterococcus faecalis	Streptococcus agalactiae	No	3012STDY6252244	SAMEA3643309	ERR1229114	ERX1301166									ERS950458	GCA_900683545.1	Contig	17
11081	Propioniferax innocua	Propioniferax innocua	No	3012STDY7078510	SAMEA104281638	ERR2246677	ERX2298700									ERS1906616	pending
11082	Propioniferax innocua	Propioniferax innocua	Yes	3012STDY6481869	SAMEA44524918	ERR1802402	ERX1866133									ERS1497481	pending
11082	Propioniferax innocua	Propioniferax innocua	Yes	3012STDY7388875	SAMEA104694500	ERR2632351	ERX2648845	ERR2615929	ERX2632584							ERS2295883	pending
11083	Brevibacterium epidermidis	Brevibacterium epidermidis	No	3012STDY7078511	SAMEA104281639	ERR2246678	ERX2298701									ERS1906617	pending
11084	Brevibacterium epidermidis	Brevibacterium epidermidis	No	3012STDY7002020	SAMEA3470050	ERR2532080	ERX2550509									ERS2402861	pending
11085	Streptococcus sanguinis	Streptococcus sanguinis	No	3012STDY6246403	SAMEA3632064	ERR1223248	ERX1295461									ERS939213	GCA_900475045.1	Complete genome	1
11086	Streptococcus sanguinis	Streptococcus sanguinis	No	3012STDY6255792	SAMEA3649033	ERR1254168	ERX1325777									ERS956182	GCA_900475275.1	Complete genome	1
11087	Faecalicoccus pleomorphus	Streptococcus pleomorphus	Yes	3012STDY6474703	SAMEA4076717	ERR1766254	ERX1831823									ERS1247827	GCA_900459315.1	Contig	4
11088	Peptoniphilus indolicus	Peptoniphilus indolicus	Yes	3012STDY6606160	SAMEA4521465	ERR1911788	ERX1972268									ERS1420644	GCA_900454665.1	Contig	4
11091	Moraxella atlantae	Moraxella atlantae	Yes	3012STDY6451297	SAMEA4063020	ERR1716476	ERX1786710									ERS1234130	GCA_900453305.1	Contig	8
11092	Moraxella atlantae	Moraxella atlantae	No	3012STDY7002018	SAMEA3470048	ERR2532078	ERX2550507									ERS2402859	pending
11095	Moraxella atlantae	Moraxella atlantae	No	3012STDY6981843	SAMEA104167174	ERR2195674	ERX2251697									ERS1826192	pending
11096	Aggregatibacter aphrophilus	Aggregatibacter aphrophilus	No	3012STDY6002496	SAMEA3207622	ERR768066	ERX711339									ERS639456	GCA_900478265.1	Complete genome	1
11097	Capnocytophaga sputigena	Capnocytophaga sputigena	No	3012STDY6944352	SAMEA104200653	ERR2171933	ERX2228376	ERR2177085	ERX2233448	ERR2177096	ERX2233459					ERS1859671	GCA_900638125.1	Complete genome	1
11100	Escherichia coli	Escherichia coli	No	3012STDY6099063	SAMEA3368273	ERR972349	ERX1049326									ERS715416	GCA_900448555.1	Contig	2
11101	Escherichia coli	Escherichia coli	No	3012STDY6099064	SAMEA3368274	ERR972350	ERX1049327									ERS715417	GCA_900448725.1	Contig	2
11102	Escherichia coli	Escherichia coli	No	3012STDY6099065	SAMEA3368275	ERR972351	ERX1049328									ERS715418	GCA_900448665.1	Contig	2
11103	Escherichia coli	Escherichia coli	No	3012STDY6099066	SAMEA3368276	ERR972352	ERX1049329									ERS715419	GCA_900448685.1	Contig	3
11104	Escherichia coli	Escherichia coli	No	3012STDY6100919	SAMEA3368333	ERR976765	ERX1053742									ERS715476	GCA_900636015.1	Complete genome	1
11105	Escherichia coli	Escherichia coli	No	3012STDY5959781	SAMEA2709016	ERR710265	ERX654569									ERS530418	GCA_900635685.1	Complete genome	1
11106	Escherichia coli	Escherichia coli	No	3012STDY6100920	SAMEA3368334	ERR976766	ERX1053743									ERS715477	GCA_900448865.1	Contig	4
11107	Escherichia coli	Escherichia coli	No	3012STDY6099067	SAMEA3368277	ERR972353	ERX1049330									ERS715420	GCA_900448715.1	Contig	3
11108	Escherichia coli	Escherichia coli	No	3012STDY6099068	SAMEA3368278	ERR972354	ERX1049331									ERS715421	GCA_900448735.1	Contig	2
11109	Escherichia coli	Escherichia coli	No	3012STDY6099069	SAMEA3368279	ERR972355	ERX1049332									ERS715422	GCA_900448745.1	Contig	2
11111	Escherichia coli	Escherichia coli	No	3012STDY6099070	SAMEA3368280	ERR972356	ERX1049333									ERS715423	GCA_900448675.1	Contig	3
11112	Escherichia coli	Escherichia coli	No	3012STDY6099071	SAMEA3368281	ERR972357	ERX1049334									ERS715424	GCA_900448615.1	Contig	2
11113	Escherichia coli	Escherichia coli	No	3012STDY6104296	SAMEA3376928	ERR980626	ERX1057498									ERS718600	GCA_900636065.1	Complete genome	1
11114	Escherichia coli	Escherichia coli	No	3012STDY6099072	SAMEA3368282	ERR972358	ERX1049335									ERS715425	GCA_900448535.1	Contig	6
11115	Escherichia coli	Escherichia coli	No	3012STDY6100921	SAMEA3368335	ERR976767	ERX1053744									ERS715478	GCA_900449075.1	Contig	2
11116	Escherichia coli	Escherichia coli	No	3012STDY6100922	SAMEA3368336	ERR976768	ERX1053745									ERS715479	GCA_900448825.1	Contig	4
11117	Escherichia coli	Escherichia coli	No	3012STDY6100923	SAMEA3368337	ERR976769	ERX1053746									ERS715480	GCA_900449055.1	Contig	2
11118	Escherichia coli	Escherichia coli	No	3012STDY6099073	SAMEA3368283	ERR972359	ERX1049336									ERS715426	GCA_900448515.1	Contig	2
11119	Escherichia coli	Escherichia coli	No	3012STDY6100924	SAMEA3368338	ERR976770	ERX1053747									ERS715481	GCA_900449235.1	Contig	5
11120	Escherichia coli	Escherichia coli	No	3012STDY6112227	SAMEA3400775	ERR980638	ERX1057510	ERR985325	ERX1066546							ERS736959	GCA_900449185.1	Contig	9
11121	Escherichia coli	Escherichia coli	No	3012STDY6100925	SAMEA3368339	ERR976771	ERX1053748	ERR980622	ERX1057494							ERS715482	GCA_900636055.1	Complete genome	1
11122	Escherichia coli	Escherichia coli	No	3012STDY6100926	SAMEA3368340	ERR976772	ERX1053749									ERS715483	GCA_900448945.1	Contig	2
11123	Escherichia coli	Escherichia coli	No	3012STDY6100927	SAMEA3368341	ERR976773	ERX1053750									ERS715484	GCA_900448915.1	Contig	10
11124	Escherichia coli	Escherichia coli	No	3012STDY6100928	SAMEA3368342	ERR976774	ERX1053751									ERS715485	GCA_900449015.1	Contig	2
11125	Escherichia coli	Escherichia coli	No	3012STDY6100929	SAMEA3368343	ERR976775	ERX1053752									ERS715486	GCA_900449005.1	Contig	3
11126	Escherichia coli	Escherichia coli	No	3012STDY5843424	SAMEA2548137	ERR581150	ERX539237	ERR581165	ERX539252	ERR581166	ERX539253	ERR597264	ERX554227	ERR597274	ERX554237	ERS462976	GCA_900448295.1	Contig	23
11127	Escherichia coli	Escherichia coli	No	3012STDY6100930	SAMEA3368344	ERR976776	ERX1053753									ERS715487	GCA_900449195.1	Contig	4
11128	Escherichia coli	Escherichia coli	No	3012STDY6099074	SAMEA3368284	ERR972360	ERX1049337									ERS715427	GCA_900448705.1	Contig	4
11129	Escherichia coli	Escherichia coli	No	3012STDY6104295	SAMEA3376927	ERR980625	ERX1057497									ERS718599	GCA_900636075.1	Complete genome	1
11130	Escherichia coli	Escherichia coli	No	3012STDY6104297	SAMEA3376929	ERR980627	ERX1057499									ERS718601	GCA_900449175.1	Contig	2
11131	Escherichia coli	Escherichia coli	No	3012STDY6099075	SAMEA3368285	ERR972361	ERX1049338									ERS715428	GCA_900448565.1	Contig	3
11132	Escherichia coli	Escherichia coli	No	3012STDY6099076	SAMEA3368286	ERR972362	ERX1049339									ERS715429	GCA_900448805.1	Contig	4
11133	Escherichia marmotae	Escherichia coli	No	3012STDY6408893	SAMEA4557829	ERR1749760	ERX1818940									ERS1457008	GCA_900637015.1	Complete genome	1
11134	Nocardia farcinica	Nocardia farcinica	Yes	3012STDY5813086	SAMEA2498477	ERR550488	ERX509557	ERR550496	ERX509565	ERR550497	ERX509566	ERR550509	ERX509578			ERS450000	GCA_001182745.2	Complete genome	5
11135	Haemophilus influenzae	Haemophilus influenzae	No	3012STDY7103904	SAMEA104318212	ERR2503141	ERX2522384									ERS1943190	pending
11138	Corynebacterium kutscheri	Corynebacterium kutscheri	Yes	3012STDY6617323	SAMEA4530649	ERR1948261	ERX2014048									ERS1429828	GCA_900637605.1	Complete genome	1
11140	Corynebacterium renale	Corynebacterium renale	No	3012STDY6362602	SAMEA3893447	ERR1424489	ERX1495071									ERS1080581	GCA_900475655.1	Complete genome	1
11141	Corynebacterium renale	Corynebacterium renale	No	3012STDY7040872	SAMEA104210752	ERR2237797	ERX2289964									ERS1869770	pending
11142	Corynebacterium renale	Corynebacterium renale	No	3012STDY6362603	SAMEA3893448	ERR1424490	ERX1495072									ERS1080582	GCA_900447255.1	Contig	3
11144	Clostridium perfringens	Clostridium perfringens	No	3012STDY6617334	SAMEA4530658	ERR1954484	ERX2020080									ERS1429837	GCA_900447135.1	Contig	4
11147	Haemophilus influenzae-murium	haemophilus influenzaemurium	No	3012STDY7103898	SAMEA104318206	ERR2496368	ERX2515609									ERS1943184	pending
11148	Neisseria gonorrhoeae	Neisseria gonorrhoeae	No	3012STDY6934468	SAMEA104102004	ERR2225523	ERX2278893									ERS1765897	pending
11149	Ralstonia pickettii	Ralstonia pickettii	Yes	3012STDY6593616	SAMEA4504058	ERR1911774	ERX1972254									ERS1403237	GCA_900455835.1	Contig	5
11150	Staphylococcus aureus	Staphylococcus aureus	No	3012STDY6201374	SAMEA3539707	ERR1173476	ERX1246905									ERS846856	GCA_900458205.1	Contig	3
11151	Escherichia coli	Escherichia coli	No	3012STDY6104298	SAMEA3376930	ERR980628	ERX1057500									ERS718602	GCA_900635165.1	Complete genome	1
11152	Parabacteroides distasonis	Bacteroides distasonis	Yes	3012STDY6551412	SAMEA4412705	ERR1813539	ERX1876076									ERS1324154	GCA_900445525.1	Contig	3
11153	Bacteroides ovatus	Bacteroides ovatus	Yes	3012STDY6542274	SAMEA4384067	ERR1802414	ERX1866145									ERS1295516	GCA_900445505.1	Contig	11
11154	Bacteroides vulgatus	Bacteroides vulgatus	Yes	3012STDY6487068	SAMEA4362425	ERR1787509	ERX1851232									ERS1273874	pending
11155	Bacteroides eggerthii	Bacteroides eggerthii	Yes	3012STDY6451298	SAMEA4063021	ERR1716477	ERX1786711									ERS1234131	GCA_900445565.1	Contig	6
11156	Prevotella bivia	Prevotella bivia	Yes	3012STDY6474715	SAMEA4076729	ERR1766253	ERX1831822									ERS1247839	pending
11157	Prevotella disiens	Prevotella disiens	Yes	3012STDY6712532	SAMEA80458918	ERR2125751	ERX2182603									ERS1545393	GCA_900454955.1	Contig	6
11158	Tissierella praeacuta	Tissierella praeacuta	Yes	3012STDY6579904	SAMEA4442463	ERR1948252	ERX2014039	ERR1854438	ERX1916416							ERS1353912	GCA_900460335.1	Contig	2
11159	Iodobacter fluviatilis	Iodobacter fluviatilis	Yes	3012STDY6451299	SAMEA4063022	ERR1716478	ERX1786712									ERS1234132	GCA_900451195.1	Contig	9
11161	Iodobacter fluviatilis	Iodobacter fluviatilis	No	3012STDY6934496	SAMEA104102032	ERR2171926	ERX2228369									ERS1765925	pending
11162	Empedobacter brevis	Empedobacter brevis	No	3012STDY6895507	SAMEA3470406	ERR2532058	ERX2550487									ERS2402921	pending
11164	Brevundimonas diminuta	Brevundimonas diminuta	No	3012STDY7122727	SAMEA104338351	ERR2302895	ERX2354232									ERS1963329	GCA_900445915.1	Contig	12
11165	Brevundimonas diminuta	Brevundimonas diminuta	No	3012STDY6981891	SAMEA104167223	ERR2212605	ERX2266958									ERS1826241	GCA_900445895.1	Contig	51
11166	Brevundimonas vesicularis	Brevundimonas vesicularis	No	3012STDY7040882	SAMEA104210762	ERR2225511	ERX2278881									ERS1869780	GCA_900445985.1	Contig	37
11167	Brevundimonas vesicularis	Brevundimonas vesicularis	No	3012STDY7150320	SAMEA104398308	ERR2543057	ERX2561399									ERS2016250	pending
11168	Campylobacter jejuni subsp. jejuni	Campylobacter jejuni subsp. jejuni	No	3012STDY6263037	SAMEA3672890	ERR1274834	ERX1346422									ERS980039	GCA_900475265.1	Complete genome	1
11168	Campylobacter jejuni subsp. jejuni	Campylobacter jejuni subsp. jejuni	No	3012STDY6613873	SAMEA4525307	ERR1940982	ERX2001515									ERS1424486	pending
11169	Streptococcus milleri	streptococcus milleri	No	3012STDY6255793	SAMEA3649034	ERR1254169	ERX1325778									ERS956183	GCA_900636525.1	Complete genome	1
11176	Yersinia enterocolitica	Yersinia enterocolitica	No	3012STDY6705148	SAMEA3469635	ERR2532030	ERX2550459									ERS2402835	pending
11179	Myroides odoratus	Myroides odoratus	No	3012STDY7040881	SAMEA104210761	ERR2225510	ERX2278880	ERR2237828	ERX2289995							ERS1869779	GCA_900453725.1	Contig	2
11180	Myroides odoratimimus	Myroides odoratimimus	Yes	3012STDY6451307	SAMEA4063030	ERR1716486	ERX1786720									ERS1234140	GCA_900453765.1	Contig	3
11181	Escherichia coli	Escherichia coli	No	3012STDY6396503	SAMEA3936791	ERR1517155	ERX1588175									ERS1123925	GCA_900448215.1	Contig	9
11184	Taylorella equigenitalis ATCC 35865	Taylorella equigenitalis	Yes	3012STDY6451300	SAMEA4063023	ERR1716479	ERX1786713									ERS1234133	GCA_900637125.1	Complete genome	1
11186	Escherichia coli	Escherichia coli	No	3012STDY6104299	SAMEA3376931	ERR980629	ERX1057501									ERS718603	GCA_900449215.1	Contig	5
11187	Avibacterium gallinarum	Pasteurella gallinarum	No	3012STDY6944372	SAMEA104200669	ERR2180696	ERX2237027									ERS1859687	pending
11188	Avibacterium gallinarum	Avibacterium gallinarum	Yes	3012STDY6474719	SAMEA4076733	ERR1766259	ERX1831828									ERS1247843	GCA_900454485.1	Contig	8
11189	Streptococcus mitis	Streptococcus mitis	No	3012STDY6218544	SAMEA3594356	ERR1210817	ERX1283059									ERS901505	GCA_901542415.1	Contig	4
11190	Rikenella microfusus	Rikenella microfusus	Yes	3012STDY6674156	SAMEA48400168	ERR2125695	ERX2182547									ERS1502648	GCA_900455755.1	Contig	3
11192	Legionella pneumophila	Legionella pneumophila	Yes	3012STDY6004606	SAMEA3111974	ERR832407	ERX912481									ERS579195	GCA_900452735.1	Contig	2
11193	Legionella pneumophila	Legionella pneumophila	No	3012STDY6387774	SAMEA3923587	ERR1475877	ERX1546905									ERS1110721	GCA_900636955.1	Complete genome	1
11198	Taylorella equigenitalis	Taylorella equigenitalis	No	3012STDY6934490	SAMEA104102026	ERR2171925	ERX2228368									ERS1765919	pending
11203	Neisseria meningitidis	Neisseria meningitidis	No	3012STDY7236833	SAMEA104437064	ERR2672425	ERX2687539									ERS2055006	pending
11209	Clostridioides difficile	Clostridium difficile	Yes	3012STDY6593607	SAMEA4504049	ERR1892106	ERX1952604									ERS1403228	pending
11210	[Clostridium] cocleatum	Clostridium cocleatum	Yes	3012STDY6593608	SAMEA4504050	ERR1901077	ERX1961448									ERS1403229	pending
11212	Chryseobacterium balustinum	Chryseobacterium balustinum	Yes	3012STDY6674170	SAMEA48410668	ERR2125708	ERX2182560									ERS1502662	GCA_900446785.1	Contig	24
11214	Serratia odorifera	Serratia odorifera	Yes	3012STDY5851872	SAMEA2612492	ERR601567	ERX558396									ERS485851	GCA_900635445.1	Complete genome	1
11218	Vibrio furnissii	Vibrio furnissii	No	3012STDY6628660	SAMEA4552899	ERR1940976	ERX2001509									ERS1452078	pending
11220	Filifactor villosus	Filifactor villosus	Yes	3012STDY6680708	SAMEA50773918	ERR2125729	ERX2182581									ERS1505813	pending
11224	Enterocloster clostridioformis	Clostridium clostridiiforme	Yes	3012STDY6719852	SAMEA87362668	ERR2225526	ERX2278896									ERS1554598	GCA_900447015.1	Contig	21
11225	Taylorella equigenitalis	Taylorella equigenitalis	No	3012STDY7122763	SAMEA104338430	ERR2432866	ERX2452445									ERS1963408	pending
11226	Taylorella equigenitalis	Taylorella equigenitalis	No	3012STDY7150270	SAMEA104398278	ERR3253079	ERX3279883	ERR3253094	ERX3279898							ERS2016220	pending
11227	Moraxella ovis	Moraxella (branhamella) ovis	Yes	3012STDY6474720	SAMEA4076734	ERR1766260	ERX1831829									ERS1247844	GCA_900453105.1	Contig	3
11228	Klebsiella pneumoniae	Klebsiella pneumoniae	No	3012STDY6112223	SAMEA3400771	ERR980634	ERX1057506									ERS736955	GCA_900451865.1	Contig	4
11229	Clostridium perfringens	Clostridium perfringens	No	3012STDY6637048	SAMEA4589013	ERR2532018	ERX2550447									ERS2409734	pending
11230	Legionella pneumophila	Legionella pneumophila	No	3012STDY6387775	SAMEA3923588	ERR1475878	ERX1546906									ERS1110722	GCA_900452655.1	Contig	2
11231	Legionella pneumophila	Legionella pneumophila	No	3012STDY7089582	SAMEA104307702	ERR2274864	ERX2326246									ERS1932680	pending
11242	Streptococcus agalactiae	Streptococcus agalactiae	No	3012STDY6255794	SAMEA3649035	ERR1254173	ERX1325782									ERS956184	GCA_900459105.1	Contig	2
11286	Legionella pneumophila	Legionella pneumophila	No	3012STDY6447015	SAMEA4040027	ERR1674578	ERX1744630									ERS1211137	GCA_900186855.1	Complete genome	1
11288	Listeria innocua	Listeria innocua	Yes	3012STDY6795417	SAMEA3470830	ERR2532042	ERX2550471	ERR2532043	ERX2550472							ERS2402944	pending
11289	Listeria seeligeri	Listeria seeligeri	No	3012STDY6895525	SAMEA3470824	ERR2532067	ERX2550496									ERS2402938	pending
11290	Streptococcus acidominimus	Streptococcus acidominimus	No	3012STDY6393211	SAMEA3930551	ERR1517151	ERX1588171									ERS1117685	pending
11291	Streptococcus acidominimus	Streptococcus acidominimus	No	3012STDY6593606	SAMEA4504048	ERR1892105	ERX1952603									ERS1403227	GCA_900187245.1	Complete genome	1
11293	Nocardia asteroides	Nocardia asteroides	Yes	3012STDY6481874	SAMEA44528668	ERR1800576	ERX1864117									ERS1497486	GCA_900637185.1	Complete genome	1
11294	Nocardia brasiliensis	Nocardia brasiliensis	Yes	3012STDY6474704	SAMEA4076718	ERR1766255	ERX1831824									ERS1247828	GCA_900454265.1	Contig	9
11296	Avibacterium paragallinarum	Haemophilus paragallinarum	Yes	3012STDY6756506	SAMEA103899860	ERR2125816	ERX2182668									ERS1589028	GCA_900450705.1	Contig	3
11297	Avibacterium avium	Pasteurella avium	Yes	3012STDY6396505	SAMEA3936793	ERR1543211	ERX1613976									ERS1123927	GCA_900454535.1	Contig	2
11300	Sebaldella termitidis	Sebaldella termitidis	Yes	3012STDY6719849	SAMEA87360418	ERR2225528	ERX2278898									ERS1554595	GCA_900456835.1	Contig	3
11305	Elizabethkingia miricola	Elizabethkingia meningoseptica	No	3012STDY6944373	SAMEA104200670	ERR2180697	ERX2237028	ERR2195672	ERX2251695							ERS1859688	GCA_900447195.1	Contig	23
11312	Shigella boydii	Shigella boydii	No	3012STDY7236916	SAMEA104460778	ERR2564856	ERX2583200									ERS2078720	pending
11313	Actinobacillus equuli subsp. haemolyticus	Actinobacillus haemolyticus subsp. indologenes	No	3012STDY7150282	SAMEA5877258	ERR3500074	ERX3521327	ERR3500075	ERX3521328							ERS3665725	pending
11316	Vibrio pelagius	Listonella pelagia	Yes	3012STDY6474716	SAMEA4076730	ERR1766256	ERX1831825									ERS1247840	pending
11317	Vibrio campbellii	Vibrio campbellii	Yes	3012STDY6474721	SAMEA4076735	ERR1766261	ERX1831830									ERS1247845	pending
11318	Vibrio owensii	Vibrio harveyi	No	3012STDY6981867	SAMEA104167199	ERR2199653	ERX2254641									ERS1826217	GCA_900460395.1	Contig	7
11319	Vibrio natriegens	Vibrio natriegens	Yes	3012STDY6474722	SAMEA4076736	ERR1766262	ERX1831831									ERS1247846	pending
11320	Staphylococcus hominis	Staphylococcus hominis subsp. hominis	Yes	3012STDY6201375	SAMEA3539708	ERR1173477	ERX1246906									ERS846857	GCA_900458635.1	Contig	2
11321	Prevotella melaninogenica	Prevotella loescheii	No	3012STDY6944364	SAMEA104200661	ERR2177089	ERX2233452									ERS1859679	pending
11323	Gemella morbillorum	Gemella morbillorum	Yes	3012STDY6496198	SAMEA4364208	ERR1787525	ERX1851248									ERS1275657	GCA_900476045.1	Complete genome	1
11324	Streptococcus intermedius	Streptococcus intermedius	Yes	3012STDY6425424	SAMEA4012327	ERR1562478	ERX1633234									ERS1183437	GCA_900475975.1	Complete genome	1
11325	Streptococcus constellatus	Streptococcus constellatus	Yes	3012STDY6474705	SAMEA4076719	ERR1766243	ERX1831812									ERS1247829	GCA_900459125.1	Contig	2
11326	Fusobacterium nucleatum subsp. vincentii	Fusobacterium nucleatum subsp. fusiforme	Yes	3012STDY6544903	SAMEA4412663	ERR1805667	ERX1868694									ERS1324112	GCA_900450795.1	Contig	3
11327	Vibrio fluvialis	Vibrio fluvialis	Yes	3012STDY6201382	SAMEA3539715	ERR1173484	ERX1246913									ERS846864	GCA_900460245.1	Contig	2
11328	Vibrio furnissii	Vibrio furnissii	No	3012STDY7150266	SAMEA104398274	ERR2532135	ERX2550564									ERS2016216	pending
11329	Vibrio fluvialis	Vibrio fluvialis	No	3012STDY6895528	SAMEA3470827	ERR2532106	ERX2550535									ERS2402941	pending
11331	Vibrio furnissii	Vibrio furnissii	No	3012STDY6895527	SAMEA3470826	ERR2532069	ERX2550498									ERS2402940	pending
11332	Streptomyces somaliensis	Streptomyces somaliensis	Yes	3012STDY6756510	SAMEA103899864	ERR2125781	ERX2182633									ERS1589032	pending
11341	Escherichia coli	Escherichia coli	No	3012STDY6112228	SAMEA3400776	ERR980639	ERX1057511	ERR985326	ERX1066547							ERS736960	GCA_900449095.1	Contig	4
11343	Sphingobacterium multivorum	Sphingobacterium multivorum	Yes	3012STDY6252253	SAMEA3643318	ERR1229121	ERX1301173									ERS950467	GCA_900457465.1	Contig	11
11345	Vibrio alginolyticus	Vibrio alginolyticus	No	3012STDY6895526	SAMEA3470825	ERR2532068	ERX2550497									ERS2402939	pending
11346	Vibrio harveyi	Vibrio harveyi	No	3012STDY7150285	SAMEA104398264	ERR2532143	ERX2550572									ERS2016206	pending
11348	Vibrio cholerae non-O1	Vibrio cholerae non 0:1	No	3012STDY7040904	SAMEA4598421	ERR2532451	ERX2550872	ERR2532458	ERX2550879							ERS2419130	pending
11349	Campylobacter jejuni subsp. jejuni	Campylobacter jejuni subsp. jejuni	No	3012STDY6895522	SAMEA3470822	ERR2532065	ERX2550494									ERS2402936	pending
11350	Campylobacter coli	Campylobacter coli	No	3012STDY6895520	SAMEA3470820	ERR2532063	ERX2550492									ERS2402934	pending
11351	Campylobacter jejuni	Campylobacter jejuni subsp. jejuni	Yes	3012STDY5802532	SAMEA2479571	ERR550473	ERX509542	ERR550476	ERX509545							ERS445056	GCA_001457695.1	Complete genome	1
11352	Campylobacter lari	Campylobacter lari	Yes	3012STDY6252254	SAMEA3643319	ERR1246933	ERX1318871									ERS950468	GCA_900446615.1	Contig	3
11353	Campylobacter coli	Campylobacter coli	No	3012STDY6981871	SAMEA104167204	ERR2205689	ERX2260051									ERS1826222	pending
11355	Klebsiella oxytoca	Klebsiella oxytoca	No	3012STDY6050612	SAMEA3251431	ERR879392	ERX958795									ERS659577	GCA_900478285.1	Complete genome	1
11356	Klebsiella oxytoca	Klebsiella oxytoca	No	3012STDY6050613	SAMEA3251432	ERR886526	ERX965929									ERS659578	GCA_900635105.1	Complete genome	1
11357	Klebsiella quasipneumoniae	Klebsiella pneumoniae	No	3012STDY6050614	SAMEA3251433	ERR886527	ERX965930									ERS659579	GCA_900635925.1	Complete genome	1
11358	Klebsiella pneumoniae	Klebsiella pneumoniae	No	3012STDY6050615	SAMEA3251434	ERR902048	ERX981437									ERS659580	GCA_900452115.1	Contig	3
11359	Klebsiella pneumoniae	Klebsiella pneumoniae	No	3012STDY6050616	SAMEA3251435	ERR902049	ERX981438									ERS659581	GCA_900635125.1	Complete genome	1
11360	Streptococcus agalactiae	Streptococcus agalactiae	No	3012STDY6255795	SAMEA3649036	ERR1254174	ERX1325783									ERS956185	GCA_900459085.1	Contig	3
11366	Campylobacter coli	Campylobacter coli	Yes	3012STDY6255782	SAMEA3649023	ERR1246943	ERX1318881									ERS956172	GCA_900446355.1	Contig	5
11367	Campylobacter sputorum biovar sputorum	Campylobacter sputorum biovar sputorum	Yes	3012STDY6768376	SAMEA4598726	ERR2532440	ERX2550861									ERS2419434	pending
11368	Fluoribacter bozemanae	Fluoribacter bozemanae	Yes	3012STDY6451301	SAMEA4063024	ERR1716480	ERX1786714									ERS1234134	GCA_900450575.1	Contig	7
11369	Fluoribacter bozemanae	Fluoribacter bozemanae	No	3012STDY7122748	SAMEA104338372	ERR2366979	ERX2415289									ERS1963350	pending
11370	Fluoribacter dumoffii	Fluoribacter dumoffii	Yes	3012STDY6451302	SAMEA4063025	ERR1716481	ERX1786715									ERS1234135	GCA_900450695.1	Contig	5
11371	Tatlockia micdadei	Tatlockia micdadei	Yes	3012STDY6733944	SAMEA101168668	ERR2125797	ERX2182649									ERS1573006	pending
11373	Actinomadura madurae	Actinomadura madurae	No	3012STDY7122772	SAMEA104338386	ERR2432876	ERX2452455									ERS1963364	GCA_900445005.1	Contig	16
11374	Streptomyces somaliensis	Streptomyces somaliensis	No	3012STDY7078519	SAMEA104281646	ERR2262562	ERX2314288									ERS1906624	pending
11378	Legionella pneumophila	Legionella pneumophila	No	3012STDY7103897	SAMEA104318205	ERR2503158	ERX2522401									ERS1943183	pending
11383	Actinobacillus pleuropneumoniae	Actinobacillus pleuropneumoniae	Yes	3012STDY6252255	SAMEA3643320	ERR1246934	ERX1318872									ERS950469	GCA_901482665.1	Contig	341
11384	Actinobacillus pleuropneumoniae	Actinobacillus pleuropneumoniae	Yes	3012STDY6252256	SAMEA3643321	ERR1246935	ERX1318873									ERS950470	GCA_900475195.1	Complete genome	1
11385	Campylobacter jejuni subsp. jejuni	Campylobacter jejuni subsp. jejuni	No	3012STDY6934473	SAMEA104102009	ERR2146846	ERX2203379									ERS1765902	pending
11386	Sphingobacterium spiritivorum	Sphingobacterium spiritivorum	Yes	3012STDY6267525	SAMEA3696436	ERR1329799	ERX1401419	ERR1305742	ERX1377365							ERS1003585	GCA_900457435.1	Contig	2
11388	Sphingobacterium spiritivorum	Sphingobacterium spiritivorum	No	3012STDY6028609	SAMEA3182910	ERR768077	ERX711350									ERS636086	GCA_900457365.1	Contig	2
11390	Chryseobacterium lactis	Chryseobacterium lactis	No	3012STDY7002051	SAMEA3470315	ERR2532105	ERX2550534									ERS2402889	pending
11391	Streptococcus downei MFe28	Streptococcus downei	Yes	3012STDY6613875	SAMEA4534871	ERR1940987	ERX2001520									ERS1434050	GCA_900459175.1	Contig	3
11393	Morococcus cerebrosus	Morococcus cerebrosus	Yes	3012STDY6934485	SAMEA104102021	ERR2146852	ERX2203385									ERS1765914	pending
11394	Haemophilus influenzae	Haemophilus influenzae	No	3012STDY6002497	SAMEA3207623	ERR768067	ERX711340									ERS639457	GCA_900635795.1	Complete genome	1
11397	Corynebacterium diphtheriae	Corynebacterium diphtheriae	Yes	3012STDY5814528	SAMEA2517360	ERR550510	ERX509579									ERS451417	GCA_001457455.1	Complete genome	1
11398	Corynebacterium bovis	Corynebacterium bovis	No	3012STDY7069323	SAMEA104224797	ERR2246642	ERX2298665									ERS1883815	pending
11401	Fluoribacter gormanii	Legionella gormanii	Yes	3012STDY6451303	SAMEA4063026	ERR1716482	ERX1786716									ERS1234136	GCA_900450965.1	Contig	2
11402	Fluoribacter dumoffii	Fluoribacter dumoffii	No	3012STDY7002033	SAMEA3470207	ERR2532089	ERX2550518									ERS2402872	pending
11404	Legionella pneumophila	Legionella pneumophila	No	3012STDY6387777	SAMEA3923592	ERR1475880	ERX1546908									ERS1110726	GCA_900475735.1	Complete genome	1
11407	Actinobacillus pleuropneumoniae	Actinobacillus pleuropneumoniae	Yes	3012STDY6252257	SAMEA3643322	ERR1246936	ERX1318874									ERS950471	GCA_900444975.1	Contig	2
11408	Actinobacillus capsulatus	Actinobacillus capsulatus	Yes	3012STDY6613854	SAMEA4525289	ERR1937798	ERX1995525									ERS1424468	pending
11409	Chryseobacterium indologenes	Chryseobacterium balustinum	No	3012STDY6981895	SAMEA104167228	ERR2237793	ERX2289960									ERS1826246	GCA_900683405.1	Complete genome	1
11411	Pasteurella langaaensis	Pasteurella langaaensis	Yes	3012STDY7103865	SAMEA104318173	ERR2496356	ERX2515597									ERS1943151	pending
11413	Gallibacterium anatis	Gallibacterium anatis	Yes	3012STDY6487065	SAMEA4362422	ERR1787506	ERX1851229									ERS1273871	GCA_900450735.1	Contig	3
11415	Campylobacter sputorum biovar faecalis	Campylobacter sputorum biovar fecalis	No	3012STDY6895521	SAMEA3470821	ERR2532064	ERX2550493									ERS2402935	pending
11417	Legionella pneumophila	Legionella pneumophila	No	3012STDY6362610	SAMEA3893455	ERR1424493	ERX1495075									ERS1080589	GCA_900452645.1	Contig	3
11421	Neisseria gonorrhoeae	Neisseria gonorrhoeae	No	3012STDY6944349	SAMEA104200650	ERR2171931	ERX2228374									ERS1859668	GCA_900454075.1	Contig	4
11424	Neisseria meningitidis	Neisseria meningitidis	No	3012STDY7040905	SAMEA104210779	ERR2237805	ERX2289972									ERS1869797	pending
11426	Haemophilus influenzae	Haemophilus influenzae	No	3012STDY6362611	SAMEA3893456	ERR1432643	ERX1503021									ERS1080590	GCA_900475755.1	Complete genome	1
11427	Streptococcus oralis ATCC 35037	Streptococcus oralis	Yes	3012STDY6396511	SAMEA3936797	ERR1543215	ERX1613980									ERS1123931	GCA_900637025.1	Complete genome	1
11428	Enterococcus gallinarum	Enterococcus gallinarum	Yes	3012STDY6345032	SAMEA53422918	ERR2532361	ERX2550782									ERS1509345	pending
11429	Sphingobacterium thalpophilum	Sphingobacterium thalpophilum	Yes	3012STDY6252258	SAMEA3643323	ERR1329805	ERX1401425	ERR1246937	ERX1318875	ERR1424495	ERX1495077					ERS950472	GCA_901482695.1	Complete genome	1
11429	Sphingobacterium thalpophilum	Sphingobacterium thalpophilum	Yes	3012STDY6383838	SAMEA3919802	ERR1554606	ERX1625362	ERR1456755	ERX1527233							ERS1106936	pending
11431	Sphingobacterium thalpophilum	Sphingobacterium thalpophilum	No	3012STDY6981888	SAMEA104167221	ERR2237788	ERX2289955									ERS1826239	pending
11432	Chryseobacterium gleum	Chryseobacterium gleum	Yes	3012STDY6252259	SAMEA3643324	ERR1254170	ERX1325779									ERS950473	GCA_900636535.1	Complete genome	1
11434	Pluralibacter gergoviae	Pluralibacter gergoviae	Yes	3012STDY5906034	SAMEA2665134	ERR688921	ERX633903									ERS513145	GCA_900454925.1	Contig	2
11435	Vibrio mimicus	Vibrio mimicus	Yes	3012STDY6252260	SAMEA3643325	ERR1246938	ERX1318876									ERS950474	GCA_900460385.1	Contig	3
11436	Streptococcus equinus	Streptococcus bovis	No	3012STDY6067114	SAMEA3307892	ERR910533	ERX989788									ERS685287	GCA_900635935.1	Complete genome	1
11437	Campylobacter coli	Campylobacter coli	No	3012STDY6014878	SAMEA3146524	ERR841678	ERX921746	ERR841681	ERX921749	ERR841692	ERX921760					ERS617387	GCA_900446295.1	Contig	2
11440	Pseudomonas aeruginosa	Pseudomonas aeruginosa	No	3012STDY6046006	SAMEA3222085	ERR879366	ERX958769									ERS647586	GCA_900706995.1	Contig	3
11444	Pseudomonas aeruginosa	Pseudomonas aeruginosa	No	3012STDY6276071	SAMEA3711434	ERR1305753	ERX1377376									ERS1018583	GCA_900455215.1	Contig	34
11445	Pseudomonas aeruginosa	Pseudomonas aeruginosa	No	3012STDY6295005	SAMEA3856675	ERR1354177	ERX1425652									ERS1043809	GCA_900636735.1	Complete genome	1
11446	Pseudomonas aeruginosa	Pseudomonas aeruginosa	No	3012STDY6276072	SAMEA3711435	ERR1305754	ERX1377377									ERS1018584	GCA_900455255.1	Contig	2
11447	Pseudomonas aeruginosa	Pseudomonas aeruginosa	No	3012STDY6295006	SAMEA3856676	ERR1354178	ERX1425653									ERS1043810	GCA_900455405.1	Contig	7
11448	Pseudomonas aeruginosa	Pseudomonas aeruginosa	No	3012STDY6276073	SAMEA3711436	ERR1329801	ERX1401421									ERS1018585	GCA_900455115.1	Contig	9
11449	Pseudomonas aeruginosa	Pseudomonas aeruginosa	No	3012STDY6276074	SAMEA3711437	ERR1305755	ERX1377378									ERS1018586	GCA_900455205.1	Contig	8
11450	Pseudomonas aeruginosa	Pseudomonas aeruginosa	No	3012STDY6276075	SAMEA3711438	ERR1305756	ERX1377379									ERS1018587	GCA_900455165.1	Contig	24
11452	Pseudomonas aeruginosa	Pseudomonas aeruginosa	No	3012STDY6276077	SAMEA3711440	ERR1305758	ERX1377381									ERS1018589	GCA_900455145.1	Contig	13
11458	Capnocytophaga ochracea	Campylobacter lari	No	3012STDY7040887	SAMEA104210766	ERR2225513	ERX2278883									ERS1869784	GCA_900618145.1	Contig	2
11459	Prevotella oralis	Prevotella oralis	Yes	3012STDY6934499	SAMEA104102035	ERR2171927	ERX2228370									ERS1765928	pending
11460	Peptostreptococcus anaerobius	Peptostreptococcus anaerobius	Yes	3012STDY6593609	SAMEA4504051	ERR1892109	ERX1952607									ERS1403230	GCA_900454605.1	Contig	5
11462	Shigella boydii	Shigella boydii	No	3012STDY7236917	SAMEA104460779	ERR2564857	ERX2583201									ERS2078721	pending
11463	Veillonella parvula	Veillonella parvula	No	3012STDY6934474	SAMEA104102010	ERR2171923	ERX2228366									ERS1765903	pending
11465	Cedecea davisae	Cedecea davisae	No	3012STDY6934480	SAMEA104102016	ERR2146859	ERX2203392									ERS1765909	pending
11466	Cedecea lapagei	Cedecea lapagei	Yes	3012STDY6058765	SAMEA3282964	ERR906336	ERX985624									ERS670330	GCA_900635955.1	Complete genome	1
11467	Cronobacter sakazakii	Cronobacter sakazakii	Yes	3012STDY5843425	SAMEA2548138	ERR581151	ERX539238	ERR581167	ERX539254							ERS462977	GCA_900447395.1	Contig	11
11468	Tatumella ptyseos	Tatumella ptyseos	Yes	3012STDY5912572	SAMEA2689782	ERR695654	ERX640135									ERS523600	GCA_900478715.1	Complete genome	1
11469	Yersinia intermedia	Yersinia intermedia	Yes	3012STDY5851776	SAMEA2580313	ERR581177	ERX539264									ERS473431	GCA_900635455.1	Complete genome	1
11470	Yersinia frederiksenii	Yersinia frederiksenii	Yes	3012STDY5851777	SAMEA2580314	ERR581178	ERX539265									ERS473432	GCA_900460425.1	Contig	2
11471	Yersinia kristensenii	Yersinia kristensenii	Yes	3012STDY5851778	SAMEA2580315	ERR584391	ERX542399	ERR601560	ERX558389							ERS473433	GCA_900460525.1	Contig	3
11472	Escherichia coli	Escherichia coli	No	3012STDY6099077	SAMEA3368287	ERR972363	ERX1049340									ERS715430	GCA_900448895.1	Contig	4
11473	Escherichia coli	Escherichia coli	No	3012STDY6099078	SAMEA3368288	ERR972364	ERX1049341									ERS715431	GCA_900448815.1	Contig	3
11474	Escherichia coli	Escherichia coli	No	3012STDY6104300	SAMEA3376932	ERR980632	ERX1057504									ERS718604	GCA_900449205.1	Contig	4
11475	Escherichia coli	Escherichia coli	No	3012STDY6104301	SAMEA3376933	ERR980633	ERX1057505									ERS718605	GCA_900449285.1	Contig	4
11476	Escherichia coli	Escherichia coli	No	3012STDY6099079	SAMEA3368289	ERR972365	ERX1049342									ERS715432	GCA_900636005.1	Complete genome	1
11477	Legionella longbeachae	Legionella longbeachae	Yes	3012STDY6252261	SAMEA3643326	ERR1246939	ERX1318877									ERS950475	GCA_900461575.1	Contig	2
11483	[Haemophilus] ducreyi	Haemophilus ducreyi	No	3012STDY6551393	SAMEA4412686	ERR1805690	ERX1868717									ERS1324135	GCA_900637315.1	Complete genome	1
11488	Wolinella succinogenes	Wolinella succinogenes	Yes	3012STDY6544904	SAMEA4412664	ERR1805668	ERX1868695									ERS1324113	GCA_900637325.1	Complete genome	1
11489	Campylobacter rectus	Campylobacter rectus	Yes	3012STDY6649820	SAMEA24555418	ERR2125632	ERX2182484									ERS1470855	pending
11490	Actinomyces denticolens	Actinomyces denticolens	Yes	3012STDY6481870	SAMEA44525668	ERR1802405	ERX1866136									ERS1497482	GCA_900445045.1	Contig	2
11494	Mobiluncus curtisii	Mobiluncus curtisii	No	3012STDY7103860	SAMEA104318168	ERR2503146	ERX2522389									ERS1943146	pending
11497	Mobiluncus mulieris	Mobiluncus mulieris	No	3012STDY7069324	SAMEA104224798	ERR2246643	ERX2298666									ERS1883816	GCA_900453275.1	Contig	7
11526	[Flavobacterium] thermophilum	Flavobacterium thermophilum	Yes	3012STDY6585971	SAMEA44546668	ERR1883083	ERX1943584									ERS1497510	GCA_900450595.1	Contig	5
11528	Campylobacter sputorum biovar sputorum	Campylobacter sputorum subsp. sputorum	Yes	3012STDY6613857	SAMEA4525292	ERR1937801	ERX1995528									ERS1424471	pending
11530	Legionella longbeachae	Legionella longbeachae	No	3012STDY6934475	SAMEA104102011	ERR2146847	ERX2203380									ERS1765904	pending
11531	Legionella oakridgensis	Legionella oakridgensis	Yes	3012STDY6252262	SAMEA3643327	ERR1246940	ERX1318878									ERS950476	GCA_900636495.1	Complete genome	1
11532	Legionella wadsworthii	Legionella wadsworthii	Yes	3012STDY6255783	SAMEA3649024	ERR1246944	ERX1318882									ERS956173	GCA_900452925.1	Contig	2
11533	Legionella jordanis	Legionella jordanis	Yes	3012STDY6628644	SAMEA4552886	ERR1954502	ERX2020098									ERS1452065	GCA_900637635.1	Complete genome	1
11535	Actinomyces bovis	Actinomyces bovis	Yes	3012STDY6496193	SAMEA4364203	ERR1787521	ERX1851244									ERS1275652	GCA_900444995.1	Contig	12
11536	Anaerobiospirillum succiniciproducens	Anaerobiospirillum succiniciproducens	Yes	3012STDY6487069	SAMEA4362426	ERR1787510	ERX1851233									ERS1273875	pending
11538	Peptoniphilus asaccharolyticus	Peptostreptococcus asaccharolyticus	No	3012STDY7069331	SAMEA104224805	ERR2246649	ERX2298672									ERS1883823	pending
11540	Campylobacter upsaliensis	Campylobacter upsaliensis	No	3012STDY7040926	SAMEA104210799	ERR2237817	ERX2289984									ERS1869817	GCA_900446625.1	Contig	2
11541	Campylobacter upsaliensis	Campylobacter upsaliensis	Yes	3012STDY6439504	SAMEA4030738	ERR1599942	ERX1670509	ERR1813534	ERX1876071							ERS1201848	GCA_900637395.1	Complete genome	1
11543	Serratia grimesii	Serratia grimesii	Yes	3012STDY6099049	SAMEA3368259	ERR968271	ERX1045249									ERS715402	GCA_900456935.1	Contig	2
11544	Serratia quinivorans	Serratia proteamaculans subsp. quinovora	Yes	3012STDY6058766	SAMEA3282965	ERR906337	ERX985625									ERS670331	GCA_900457075.1	Contig	3
11545	Capnocytophaga ochracea	Capnocytophaga ochracea	No	3012STDY7040884	SAMEA104210763	ERR2225512	ERX2278882									ERS1869781	GCA_900460915.1	Contig	12
11546	Capnocytophaga ochracea	Capnocytophaga ochracea	No	3012STDY7040912	SAMEA104210786	ERR2237806	ERX2289973									ERS1869804	GCA_900446705.1	Contig	44
11547	Capnocytophaga sp. oral taxon 412	Capnocytophaga sp.	No	3012STDY7040867	SAMEA4598469	ERR2532450	ERX2550871									ERS2419178	pending
11548	Campylobacter lari subsp. lari	Capnocytophaga sp.	No	3012STDY7040883	SAMEA4598470	ERR2532448	ERX2550869									ERS2419179	pending
11549	Bibersteinia trehalosi	Pasteurella trehalosi	No	3012STDY7002011	SAMEA3469693	ERR2532073	ERX2550502	ERR2532112	ERX2550541							ERS2402852	pending
11554	Streptococcus dysgalactiae subsp. equisimilis	Streptococcus sp.	No	3012STDY6259399	SAMEA3662927	ERR1274806	ERX1346394									ERS970076	GCA_901543995.1	Complete genome	1
11555	Streptococcus dysgalactiae subsp. equisimilis	Streptococcus sp.	No	3012STDY6259400	SAMEA3662928	ERR1274807	ERX1346395									ERS970077	GCA_901544225.1	Contig	5
11556	Streptococcus dysgalactiae subsp. equisimilis	Streptococcus sp.	No	3012STDY6259401	SAMEA3662929	ERR1274808	ERX1346396									ERS970078	GCA_901544215.1	Complete genome	1
11557	Streptococcus dysgalactiae subsp. equisimilis	Streptococcus sp.	No	3012STDY6259402	SAMEA3662930	ERR1274809	ERX1346397									ERS970079	GCA_901544365.1	Contig	8
11558	Streptococcus macacae NCTC 11558	Streptococcus macacae	Yes	3012STDY6345033	SAMEA3879486	ERR1407352	ERX1478591									ERS1066620	GCA_900459485.1	Contig	2
11560	Escherichia coli	Escherichia coli	No	3012STDY6773002	SAMEA103924397	ERR2125822	ERX2182674									ERS1613565	GCA_900448225.1	Contig	26
11561	Staphylococcus aureus	Staphylococcus aureus	No	3012STDY6191378	SAMEA3518022	ERR1140972	ERX1219821									ERS825171	GCA_900458105.1	Contig	3
11564	Streptococcus dysgalactiae subsp. equisimilis	streptococcus equisimilis	No	3012STDY6263024	SAMEA3672885	ERR1274829	ERX1346417									ERS980034	GCA_900460375.1	Contig	2
11565	Streptococcus dysgalactiae subsp. equisimilis	streptococcus equisimilis	No	3012STDY6267533	SAMEA3696442	ERR1305748	ERX1377371									ERS1003591	GCA_901542305.1	Contig	15
11567	Streptococcus sp. NCTC 11567	Streptococcus sp.	No	3012STDY6222033	SAMEA3597585	ERR1223204	ERX1295417									ERS904734	GCA_902141215.1	Complete genome	1
11571	Enterobacter hormaechei	Enterobacter cloacae	No	3012STDY5959782	SAMEA2709017	ERR710266	ERX654570									ERS530419	GCA_900635705.1	Complete genome	1
11579	Enterobacter hormaechei	Enterobacter cloacae	No	3012STDY5959783	SAMEA2709018	ERR718762	ERX662684									ERS530420	GCA_900447335.1	Contig	2
11580	Enterobacter cloacae	Enterobacter cloacae	No	3012STDY7236855	SAMEA104437077	ERR2681660	ERX2696521									ERS2055019	pending
11588	Enterobacter hormaechei	Enterobacter cloacae	No	3012STDY5959784	SAMEA2709019	ERR718763	ERX662685									ERS530421	GCA_900447525.1	Contig	2
11593	Enterobacter hormaechei	Enterobacter cloacae	No	3012STDY6981889	SAMEA104167220	ERR2237789	ERX2289956									ERS1826238	GCA_900447375.1	Contig	10
11606	Streptococcus equi subsp. zooepidemicus	Streptococcus equi subp. zooepidemicus	No	3012STDY6222034	SAMEA3597586	ERR1223205	ERX1295418									ERS904735	GCA_900475125.1	Complete genome	1
11607	Pseudomonas stutzeri	Aggregatibacter sp.	No	3012STDY6002498	SAMEA3207624	ERR768068	ERX711341									ERS639458	GCA_901420285.1	Contig	2
11608	Campylobacter hyointestinalis	Campylobacter hyointestinalis	Yes	3012STDY6622182	SAMEA4535750	ERR1954490	ERX2020086									ERS1434929	GCA_900460765.1	Contig	2
11610	Campylobacter hyointestinalis	Campylobacter hyointestinalis	No	3012STDY7069313	SAMEA104224789	ERR2237843	ERX2290010									ERS1883807	GCA_900446365.1	Contig	2
11612	Helicobacter fennelliae	Helicobacter fennelliae	Yes	3012STDY6562794	SAMEA4434522	ERR1820605	ERX1883107									ERS1345971	pending
11613	Helicobacter fennelliae	Helicobacter fennelliae	No	3012STDY7103856	SAMEA104318164	ERR2432903	ERX2452482	ERR2496351	ERX2515592							ERS1943142	GCA_900451005.1	Contig	2
11614	Helicobacter cinaedi	Helicobacter cinaedi	No	3012STDY7150287	SAMEA104398266	ERR2695057	ERX2709500									ERS2016208	pending
11617	Pasteurella dagmatis	Pasteurella dagmatis	Yes	3012STDY6487066	SAMEA4362423	ERR1787507	ERX1851230									ERS1273872	GCA_900186835.1	Complete genome	1
11619	Pasteurella multocida subsp. septica	Pasteurella multocida subsp. septica	No	3012STDY6981898	SAMEA104167231	ERR2212608	ERX2266961									ERS1826249	GCA_900638315.1	Complete genome	1
11620	Pasteurella multocida subsp. septica	Pasteurella multocida subsp. septica	No	3012STDY7122736	SAMEA104338360	ERR2531742	ERX2550171									ERS1963338	GCA_900454565.1	Contig	8
11621	Pasteurella canis	Pasteurella canis	Yes	3012STDY6496212	SAMEA4364222	ERR1787538	ERX1851261									ERS1275671	GCA_900454865.1	Contig	20
11622	Pasteurella canis	Pasteurella canis	No	3012STDY6981901	SAMEA104167234	ERR2217963	ERX2271722	ERR2212610	ERX2266963							ERS1826252	pending
11623	Pasteurella stomatis	Pasteurella stomatis	Yes	3012STDY6613855	SAMEA4525290	ERR1937799	ERX1995526									ERS1424469	pending
11624	Pasteurella stomatis	Pasteurella stomatis	No	3012STDY6981897	SAMEA104167230	ERR2212607	ERX2266960									ERS1826248	pending
11631	Bacteroides heparinolyticus	Bacteroides lentus	No	3012STDY7078512	SAMEA104281640	ERR2246679	ERX2298702									ERS1906618	GCA_900683665.1	Contig	7
11632	Porphyromonas macacae	Porphyromonas macacae	No	3012STDY6981885	SAMEA104167217	ERR2237785	ERX2289952									ERS1826235	GCA_900454765.1	Contig	6
11634	Weeksella virosa	Weeksella virosa	Yes	3012STDY6652017	SAMEA26407168	ERR2125678	ERX2182530									ERS1473324	GCA_900637795.1	Complete genome	1
11635	Weeksella virosa	Weeksella virosa	No	3012STDY6981887	SAMEA104167219	ERR2237787	ERX2289954									ERS1826237	GCA_900460495.1	Contig	6
11636	Actinomyces howellii	Actinomyces howellii	Yes	3012STDY6481871	SAMEA44526418	ERR2246641	ERX2298664									ERS1497483	GCA_900637165.1	Complete genome	1
11637	Helicobacter pylori NCTC 11637 = CCUG 17874 = ATCC 43504	Helicobacter pylori	Yes	3012STDY6026207	SAMEA3178013	ERR768078	ERX711351									ERS630945	GCA_900478295.1	Complete genome	1
11638	Helicobacter pylori	Helicobacter pylori	No	3012STDY7089596	SAMEA104307715	ERR2531736	ERX2550165									ERS1932693	pending
11640	Grimontia hollisae	Grimontia hollisae	Yes	3012STDY6542275	SAMEA4384239	ERR1802415	ERX1866146									ERS1295688	GCA_900450635.1	Contig	4
11641	Grimontia hollisae	Vibrio hollisae	No	3012STDY7078515	SAMEA104281642	ERR2246681	ERX2298704									ERS1906620	GCA_900450655.1	Contig	4
11645	Grimontia hollisae	Vibrio hollisae	No	3012STDY6981902	SAMEA104167235	ERR2212611	ERX2266964									ERS1826253	GCA_900450715.1	Contig	6
11646	Photobacterium damselae	Photobacterium damselae	No	3012STDY7040911	SAMEA104210785	ERR2274871	ERX2326253									ERS1869803	GCA_900454675.1	Contig	6
11647	Photobacterium damselae	Photobacterium damselae	Yes	3012STDY6487067	SAMEA4362424	ERR1787508	ERX1851231									ERS1273873	GCA_900454585.1	Contig	11
11648	Photobacterium damselae	Photobacterium damselae	No	3012STDY7122746	SAMEA104338370	ERR2366977	ERX2415287									ERS1963348	GCA_900454595.1	Contig	12
11650	Pasteurella canis	Pasteurella canis	No	3012STDY6981903	SAMEA104167225	ERR2212612	ERX2266965									ERS1826243	GCA_900454735.1	Contig	52
11653	Capnocytophaga sputigena	Capnocytophaga sputigena	Yes	3012STDY6451304	SAMEA4063027	ERR1716483	ERX1786717									ERS1234137	GCA_900446695.1	Contig	11
11656	Mobiluncus curtisii subsp. curtisii	Mobiluncus curtisii subsp. curtisii	Yes	3012STDY6451308	SAMEA4063031	ERR1738365	ERX1807991									ERS1234141	GCA_900453315.1	Contig	4
11657	Mobiluncus holmesii	Mobiluncus curtisii subsp. holmesii	Yes	3012STDY6544920	SAMEA4412679	ERR1805683	ERX1868710									ERS1324128	GCA_900453235.1	Contig	4
11658	Mobiluncus mulieris	Mobiluncus mulieris	Yes	3012STDY6562795	SAMEA4434523	ERR1820606	ERX1883108									ERS1345972	GCA_900453215.1	Contig	12
11660	Bergeyella zoohelcum	Bergeyella zoohelcum	Yes	3012STDY6487070	SAMEA4362427	ERR1874197	ERX1934722	ERR1787551	ERX1851274							ERS1273876	GCA_900445655.1	Contig	2
11661	Bergeyella zoohelcum	Bergeyella zoohelcum	No	3012STDY6981886	SAMEA104167218	ERR2237786	ERX2289953									ERS1826236	GCA_900445675.1	Contig	5
11662	Bergeyella zoohelcum	Bergeyella zoohelcum	No	3012STDY7040909	SAMEA104210783	ERR2274870	ERX2326252									ERS1869801	pending
11666	Pseudopropionibacterium propionicum	Propionibacterium propionicum	No	3012STDY7089594	SAMEA104307713	ERR2531734	ERX2550163									ERS1932691	GCA_900638645.1	Complete genome	1
11667	Providencia rustigianii	Providencia friedericiana	Yes	3012STDY6058767	SAMEA3282966	ERR910524	ERX989779									ERS670332	GCA_900455235.1	Contig	18
11674	Klebsiella pneumoniae	Klebsiella pneumoniae	No	3012STDY6050617	SAMEA3251436	ERR902050	ERX981439									ERS659582	GCA_900452205.1	Contig	3
11675	Klebsiella pneumoniae	Klebsiella pneumoniae	No	3012STDY6099050	SAMEA3368260	ERR968272	ERX1045250									ERS715403	GCA_901420575.1	Contig	3
11676	Klebsiella pneumoniae	Klebsiella pneumoniae	No	3012STDY6050618	SAMEA3251437	ERR902051	ERX981440									ERS659583	GCA_900451995.1	Contig	2
11677	Klebsiella aerogenes	Enterobacter aerogenes	No	3012STDY7002052	SAMEA3470317	ERR2532115	ERX2550544									ERS2402890	pending
11678	Klebsiella pneumoniae	Klebsiella pneumoniae	No	3012STDY6050619	SAMEA3251438	ERR902052	ERX981441									ERS659584	GCA_900452145.2	Contig	4
11679	Klebsiella pneumoniae	Klebsiella pneumoniae	No	3012STDY6058763	SAMEA3282962	ERR906333	ERX985621									ERS670328	GCA_900452195.1	Contig	7
11680	Klebsiella pneumoniae	Klebsiella pneumoniae	No	3012STDY6050620	SAMEA3251439	ERR902053	ERX981442									ERS659585	GCA_900452175.1	Contig	3
11681	Klebsiella pneumoniae	Klebsiella pneumoniae	No	3012STDY6058768	SAMEA3282967	ERR910525	ERX989780									ERS670333	GCA_901420485.1	Contig	4
11682	Klebsiella pneumoniae	Klebsiella pneumoniae	No	3012STDY6058764	SAMEA3282963	ERR906334	ERX985622									ERS670329	GCA_900451955.1	Contig	5
11683	Klebsiella grimontii	Klebsiella oxytoca	No	3012STDY5959785	SAMEA2709020	ERR718765	ERX662687									ERS530422	GCA_900451335.1	Contig	6
11684	Klebsiella pneumoniae	Klebsiella pneumoniae	No	3012STDY6058769	SAMEA3282968	ERR910526	ERX989781									ERS670334	GCA_900451965.1	Contig	5
11685	Klebsiella pneumoniae	Klebsiella pneumoniae	No	3012STDY6058771	SAMEA3282970	ERR910528	ERX989783									ERS670336	GCA_900461495.1	Contig	8
11686	Klebsiella oxytoca	Klebsiella oxytoca	No	3012STDY6058770	SAMEA3282969	ERR910527	ERX989782									ERS670335	GCA_900451275.1	Contig	4
11687	Klebsiella pneumoniae	Klebsiella pneumoniae	No	3012STDY6050621	SAMEA3251440	ERR902054	ERX981443									ERS659586	GCA_901420495.1	Contig	4
11688	Klebsiella pneumoniae	Klebsiella pneumoniae	No	3012STDY6050622	SAMEA3251441	ERR902055	ERX981444									ERS659587	GCA_900451925.1	Contig	9
11689	Klebsiella pneumoniae	Klebsiella pneumoniae	No	3012STDY6058772	SAMEA3282971	ERR910529	ERX989784									ERS670337	GCA_901420875.1	Contig	13
11691	Klebsiella oxytoca	Klebsiella oxytoca	No	3012STDY6050623	SAMEA3251442	ERR902056	ERX981445									ERS659588	GCA_900451235.1	Contig	2
11692	Klebsiella pneumoniae	Klebsiella pneumoniae	No	3012STDY6050624	SAMEA3251443	ERR902057	ERX981446									ERS659589	GCA_901420185.1	Contig	13
11693	Klebsiella pneumoniae	Klebsiella pneumoniae	No	3012STDY6050625	SAMEA3251444	ERR902058	ERX981447									ERS659590	GCA_900452015.1	Contig	9
11694	Klebsiella michiganensis	Klebsiella oxytoca	No	3012STDY5959786	SAMEA2709021	ERR718766	ERX662688									ERS530423	GCA_900451375.1	Contig	6
11695	Klebsiella variicola	Klebsiella pneumoniae subsp. pneumoniae	No	3012STDY5959787	SAMEA2709022	ERR718767	ERX662689									ERS530424	GCA_900451985.1	Contig	2
11696	Klebsiella oxytoca	Klebsiella oxytoca	No	3012STDY5959788	SAMEA2709023	ERR718768	ERX662690	ERR739516	ERX683199	ERR739517	ERX683200	ERR739518	ERX683201			ERS530425	GCA_900451255.1	Contig	3
11697	Klebsiella pneumoniae	Klebsiella pneumoniae	No	3012STDY6050626	SAMEA3251445	ERR902059	ERX981448									ERS659591	GCA_901420195.1	Contig	2
11698	Klebsiella pneumoniae	Klebsiella pneumoniae	No	3012STDY6099051	SAMEA3368261	ERR980612	ERX1057484	ERR968273	ERX1045251	ERR968282	ERX1045260					ERS715404	GCA_901421925.1	Complete genome	1
11722	Mycoplasma phocirhinis	Mycoplasma phocarhinis	Yes	3012STDY7040937	SAMEA104210810	ERR2237826	ERX2289993									ERS1869828	pending
11743	Mycoplasma canis	Mycoplasma sirius	No	3012STDY7040919	SAMEA4598416	ERR2532455	ERX2550876									ERS2419125	pending
11744	Mycoplasma molare	Mycoplasma rosendalii	Yes	3012STDY7150289	SAMEA104398268	ERR3253084	ERX3279888	ERR3253099	ERX3279903							ERS2016210	pending
11745	Mycoplasma iguanae	Mycoplasma iguanae	No	3012STDY7002035	SAMEA3470209	ERR2532091	ERX2550520									ERS2402874	pending
11800	Providencia stuartii	Providencia stuartii	Yes	3012STDY5906035	SAMEA2665135	ERR688922	ERX633904									ERS513146	GCA_900455155.1	Contig	4
11801	Providencia rettgeri	Providencia rettgeri	Yes	3012STDY5906036	SAMEA2665136	ERR688923	ERX633905	ERR688949	ERX633931							ERS513147	GCA_900455085.1	Contig	2
11802	Providencia rustigianii	Providencia rustigianii	Yes	3012STDY5851873	SAMEA2612493	ERR601568	ERX558397									ERS485852	GCA_900455075.1	Contig	3
11804	Finegoldia magna	Finegoldia magna	Yes	3012STDY6474706	SAMEA4076720	ERR1766244	ERX1831813									ERS1247830	pending
11805	Peptococcus niger	Peptococcus niger	Yes	3012STDY6895519	SAMEA3470819	ERR2532070	ERX2550499	ERR2532072	ERX2550501							ERS2402933	pending
11806	Anaerococcus prevotii	Anaerococcus prevotii	Yes	3012STDY6481875	SAMEA44529418	ERR1800577	ERX1864118									ERS1497487	GCA_900445285.1	Contig	2
11807	Staphylococcus saccharolyticus	Staphylococcus saccharolyticus	Yes	3012STDY6481872	SAMEA44527168	ERR1802403	ERX1866134									ERS1497484	GCA_900458815.1	Contig	2
11808	Parvimonas micra	Parvimonas micra	Yes	3012STDY6674177	SAMEA48415918	ERR2125715	ERX2182567									ERS1502669	GCA_900637905.1	Complete genome	1
11809	Veillonella parvula	Veillonella alkalescens subsp. Alkalescens	Yes	3012STDY6474717	SAMEA4076731	ERR1766257	ERX1831826									ERS1247841	pending
11810	Veillonella parvula	Veillonella parvula	Yes	3012STDY6451305	SAMEA4063028	ERR1716484	ERX1786718									ERS1234138	GCA_900186885.1	Complete genome	1
11811	Lacrimispora indolis	Clostridium indolis	Yes	3012STDY6496194	SAMEA4364204	ERR1787522	ERX1851245									ERS1275653	GCA_900618075.1	Contig	2
11813	Eggerthella lenta	Eggerthella lenta	Yes	3012STDY6542276	SAMEA4384068	ERR1802416	ERX1866147									ERS1295517	pending
11814	Bifidobacterium adolescentis	Bifidobacterium adolescentis	Yes	3012STDY6487071	SAMEA4362428	ERR1787511	ERX1851234									ERS1273877	GCA_900445615.1	Contig	57
11815	Bifidobacterium breve	Bifidobacterium breve	Yes	3012STDY6474707	SAMEA4076721	ERR1766245	ERX1831814									ERS1247831	GCA_900637145.1	Complete genome	1
11816	Bifidobacterium dentium	Bifidobacterium dentium	Yes	3012STDY6474708	SAMEA4076722	ERR1766246	ERX1831815									ERS1247832	GCA_900637175.1	Complete genome	1
11817	Bifidobacterium longum subsp. infantis	Bifidobacterium longum subsp. infantis	Yes	3012STDY6481876	SAMEA44530168	ERR1800578	ERX1864119									ERS1497488	GCA_900637215.1	Complete genome	1
11818	Bifidobacterium longum	Bifidobacterium longum	Yes	3012STDY6551394	SAMEA4412687	ERR1805691	ERX1868718									ERS1324136	GCA_900637335.1	Complete genome	1
11819	Mobiluncus mulieris	Falcivibrio grandis	Yes	3012STDY6481877	SAMEA44530918	ERR1800579	ERX1864120									ERS1497489	GCA_900450465.1	Contig	8
11820	Mobiluncus curtisii	Falcivibrio vaginalis	Yes	3012STDY6474709	SAMEA4076723	ERR1766247	ERX1831816									ERS1247833	GCA_900450555.1	Contig	20
11824	Streptococcus equi subsp. zooepidemicus	Streptococcus equi subp. zooepidemicus	No	3012STDY6259404	SAMEA3662932	ERR1274811	ERX1346399									ERS970081	GCA_900475435.1	Complete genome	1
11827	Campylobacter jejuni subsp. jejuni	Campylobacter jejuni subsp. jejuni	No	3012STDY7040927	SAMEA104210800	ERR2237818	ERX2289985									ERS1869818	GCA_900446545.1	Contig	2
11829	Blautia producta	Blautia producta	Yes	3012STDY6481878	SAMEA44531668	ERR1800580	ERX1864121									ERS1497490	pending
11830	Veillonella atypica	Veillonella atypica	Yes	3012STDY6591020	SAMEA4475705	ERR1892118	ERX1952616									ERS1374884	GCA_900460235.1	Contig	8
11831	Veillonella dispar	Veillonella dispar	Yes	3012STDY6579905	SAMEA4442464	ERR1857488	ERX1919171									ERS1353913	GCA_900637515.1	Complete genome	1
11832	Tissierella praeacuta	Clostridium hastiforme	Yes	3012STDY6562792	SAMEA4434520	ERR1820603	ERX1883105									ERS1345969	pending
11833	Clostridium paraputrificum	Clostridium paraputrificum	Yes	3012STDY6617317	SAMEA4530643	ERR1940990	ERX2001523									ERS1429822	GCA_900447045.1	Contig	20
11834	Porphyromonas gingivalis	Porphyromonas gingivalis	Yes	3012STDY6768368	SAMEA4598718	ERR2532431	ERX2550852									ERS2419426	pending
11838	Collinsella aerofaciens	Collinsella aerofaciens	Yes	3012STDY6496207	SAMEA4364217	ERR1787534	ERX1851257									ERS1275666	GCA_900461335.1	Contig	4
11839	Pseudomonas aeruginosa	Pseudomonas aeruginosa	No	3012STDY6288586	SAMEA3724097	ERR1354157	ERX1425632									ERS1031246	GCA_901482535.1	Contig	8
11840	Campylobacter upsaliensis	Campylobacter upsaliensis	No	3012STDY6981881	SAMEA104167214	ERR2205699	ERX2260061	ERR2217960	ERX2271719							ERS1826232	GCA_900446645.1	Contig	2
11841	Pseudomonas luteola	Pseudomonas luteola	No	3012STDY6981893	SAMEA104167226	ERR2212606	ERX2266959									ERS1826244	pending
11842	Pseudomonas luteola	Pseudomonas luteola	No	3012STDY6276078	SAMEA3711441	ERR1305759	ERX1377382									ERS1018590	GCA_900455515.1	Contig	16
11846	Listeria ivanovii subsp. ivanovii	Listeria ivanovii subsp. ivanovii	Yes	3012STDY6487064	SAMEA4362421	ERR1787501	ERX1851224									ERS1273870	GCA_900187025.1	Complete genome	1
11848	Campylobacter jejuni subsp. doylei	Campylobacter jejuni subsp. doylei	No	3012STDY6981857	SAMEA104167191	ERR2192975	ERX2249090									ERS1826209	GCA_900446535.1	Contig	2
11853	Bacteroides pyogenes	Bacteroides tectus	Yes	3012STDY6593605	SAMEA4504047	ERR1892104	ERX1952602									ERS1403226	GCA_900445575.1	Contig	4
11854	Streptococcus equi subsp. zooepidemicus	Streptococcus equi subsp. zooepidemicus	No	3012STDY6067115	SAMEA3307893	ERR926632	ERX1005907	ERR910534	ERX989789							ERS685288	GCA_901472575.1	Complete genome	1
11856	Listeria seeligeri	Listeria seeligeri	Yes	3012STDY6680707	SAMEA50773168	ERR2125728	ERX2182580									ERS1505812	pending
11857	Listeria welshimeri	Listeria welshimeri	Yes	3012STDY6613876	SAMEA4534872	ERR1940988	ERX2001521									ERS1434051	GCA_900187315.1	Complete genome	1
11858	Neisseria polysaccharea	Neisseria polysaccharea	Yes	3012STDY6674175	SAMEA48414418	ERR2125713	ERX2182565									ERS1502667	pending
11861	Clostridium paraputrificum	Corynebacterium xerosis	Yes	3012STDY6496191	SAMEA4364201	ERR1787518	ERX1851241									ERS1275650	GCA_900461265.1	Contig	16
[truncated: 963 more rows]
